# Supplementary material for: Comparative genomics reveals diversity and taxonomic relationships among Clostridioides difficile phages
Source: Microbiol Spectr. 2025 Nov 12;13(12):e01431-25. doi: 10.1128/spectrum.01431-25 (PMC12671070; doi:10.1128/spectrum.01431-25)
Supplement: Table S1 — Cluster-wise PEQ values among the cluster members. [file spectrum.01431-25-s0003.xlsx]

## Sheet: Table S1
Table S1: Cluster-wise PEQ values among the cluster members.
Cluster A	phiCDHM13	phiCDHM14	phiCD481-1	phiCDHM11	JD032	JD033	phiCD506	phiMMP04	phiCD08011	CD2301	pCD5401_3
phiCDHM13	1	0.891729	0.865209	0.863645	0.843415	0.811063	0.787705	0.679652	0.673681	0.657639	0.611724
phiCDHM14	0.891729	1	0.763351	0.849245	0.767101	0.742481	0.708696	0.613246	0.627309	0.631869	0.548171
phiCD481-1	0.865209	0.763351	1	0.734632	0.802528	0.778288	0.832828	0.669973	0.676636	0.647507	0.606203
phiCDHM11	0.863645	0.849245	0.734632	1	0.73321	0.709031	0.679735	0.589383	0.589021	0.599961	0.511502
JD032	0.843415	0.767101	0.802528	0.73321	1	0.883398	0.773255	0.667178	0.674502	0.663879	0.596572
JD033	0.811063	0.742481	0.778288	0.709031	0.883398	1	0.725265	0.633788	0.643284	0.635804	0.572428
phiCD506	0.787705	0.708696	0.832828	0.679735	0.773255	0.725265	1	0.641817	0.680776	0.625989	0.621598
phiMMP04	0.679652	0.613246	0.669973	0.589383	0.667178	0.633788	0.641817	1	0.75502	0.662386	0.552344
phiCD08011	0.673681	0.627309	0.676636	0.589021	0.674502	0.643284	0.680776	0.75502	1	0.78784	0.606755
CD2301	0.657639	0.631869	0.647507	0.599961	0.663879	0.635804	0.625989	0.662386	0.78784	1	0.554649
pCD5401_3	0.611724	0.548171	0.606203	0.511502	0.596572	0.572428	0.621598	0.552344	0.606755	0.554649	1
Cluster B	phiCDIF1296T	phiCD211	AR1086-1	LIBA2945	ES-S-0107-01	LIBA6276	ES-S-0173-01	pCD1602_4
phiCDIF1296T	1	0.999417	0.804007	0.493572	0.434272	0.419484	0.406091	0.400885
phiCD211	0.999417	1	0.803537	0.493267	0.435037	0.419226	0.405817	0.400651
AR1086-1	0.804007	0.803537	1	0.509855	0.456833	0.460579	0.400272	0.390175
LIBA2945	0.493572	0.493267	0.509855	1	0.491907	0.870336	0.322023	0.305366
ES-S-0107-01	0.434272	0.435037	0.456833	0.491907	1	0.499905	0.365893	0.378279
LIBA6276	0.419484	0.419226	0.460579	0.870336	0.499905	1	0.299834	0.301119
ES-S-0173-01	0.406091	0.405817	0.400272	0.322023	0.365893	0.299834	1	0.432885
pCD1602_4	0.400885	0.400651	0.390175	0.305366	0.378279	0.301119	0.432885	1
Cluster C	phiCD505	CDKM9	phiMMP02	CDKM15	phiCD27	phiCD418
phiCD505	1	0.689759	0.666498	0.630044	0.579147	0.350751
CDKM9	0.689759	1	0.54839	0.686222	0.649287	0.326291
phiMMP02	0.666498	0.54839	1	0.628798	0.545055	0.470084
CDKM15	0.630044	0.686222	0.628798	1	0.539651	0.430365
phiCD27	0.579147	0.649287	0.545055	0.539651	1	0.364288
phiCD418	0.350751	0.326291	0.470084	0.430365	0.364288	1
Cluster D	phiCD38-2	AR1075-1	CDSH1	phiCD111	phiCD146	Hain-Saunders-2022a
phiCD38-2	1	0.991652	0.956538	0.891739	0.878979	0.37282
AR1075-1	0.991652	1	0.948786	0.884487	0.871572	0.372247
CDSH1	0.956538	0.948786	1	0.916699	0.869899	0.374262
phiCD111	0.891739	0.884487	0.916699	1	0.834147	0.371533
phiCD146	0.878979	0.871572	0.869899	0.834147	1	0.355857
Hain-Saunders-2022a	0.37282	0.372247	0.374262	0.371533	0.355857	1
Cluster E	phiMMP03	phiC2	phiMMP01	CDMH1
phiMMP03	1	0.840435	0.756567	0.506568
phiC2	0.840435	1	0.670505	0.498562
phiMMP01	0.756567	0.670505	1	0.461294
CDMH1	0.506568	0.498562	0.461294	1
Cluster F	phiCDHM19	phiCD119	CD1801
phiCDHM19	1	0.514357	0.468538
phiCD119	0.514357	1	0.383172
CD1801	0.468538	0.383172	1
Cluster G	phiSemix9P1	HGP05
phiSemix9P1	1	0.57146
HGP05	0.57146	1
Cluster H	phiCD6356	AR1074-1
phiCD6356	1	0.709082
AR1074-1	0.709082	1
Cluster I	phiCD24-1	phiCDKH01
phiCD24-1	1	0.773785
phiCDKH01	0.773785	1
