# Supplementary material for: Comparative genomics reveals diversity and taxonomic relationships among Clostridioides difficile phages
Source: Microbiol Spectr. 2025 Nov 12;13(12):e01431-25. doi: 10.1128/spectrum.01431-25 (PMC12671070; doi:10.1128/spectrum.01431-25)
Supplement: Table S2 — Summary of Datamonkey results. Sites under selection inferred from various programs along with common sites detected in the programs are included in the table. [file spectrum.01431-25-s0004.xlsx]

## Sheet: Table S2
Genes	Codon sites	FEL (Sites under purifying selection)	FUBAR (Sites under pervasive purifying selection)	MEME (Sites under episodic diversifying selection)	SLAC (Sites under pervasive purifying selection)
Pham_1 (amidase_3)	296	178	182	9	96
Pham_12 (LysM)	211	127	129	7	63
Pham_5 (phage_holin_5_2)	85	50	46	5	29
	Common Sites
Pham_1 (amidase_3)	FEL FUBAR SLAC (92)	90 118 18 125 161 259 57 163 89 11 78 294 93 106 29 291 226 58 81 60 101 67 289 241 198 139 129 2 280 228 168 191 145 49 24 224 140 104 234 121 96 238 251 253 279 47 8 98 37 195 33 21 63 26 288 193 72 162 255 230 103 232 113 189 91 87 77 214 210 12 56 260 70 188 166 88 30 286 83 156 215 155 217 267 158 219 13 248 213 111 34 169
	FEL FUBAR (71)	127 276 27 190 194 95 20 243 109 151 148 31 35 157 65 261 114 153 76 247 204 17 273 249 202 14 172 178 285 187 124 131 154 126 209 256 43 99 264 74 108 225 142 266 48 107 174 133 290 149 221 64 258 45 293 54 68 283 250 192 278 271 22 42 235 105 85 3 38 164 196
	FEL SLAC (1)	165
	FUBAR SLAC	275 212 167
	FEL FUBAR MEME (3)	112 92 141
	FUBAR MEME (1)	66
Pham_12 (LysM)	FEL FUBAR SLAC (62)	18 44 57 109 148 31 35 208 93 65 199 211 15 67 2 202 14 69 24 187 23 159 176 47 195 170 33 21 80 180 162 182 108 103 189 207 91 87 77 174 210 97 41 12 56 45 54 68 30 100 83 40 177 155 42 205 105 36 183 38 164 169
	FEL FUBAR (60)	127 32 118 71 200 125 16 55 95 151 89 175 157 197 58 137 73 62 165 198 184 112 191 49 124 104 181 126 160 37 117 5 7 193 119 179 74 115 92 201 10 48 123 39 64 52 70 88 128 192 130 122 143 13 3 94 146 4 34 171
	FEL SLAC (1)	98
	FEL FUBAR MEME (1)	168
Pham_5 (phage_holin_5_2)	FEL FUBAR SLAC MEME (1)	71
	FEL FUBAR SLAC (27)	63 7 80 68 26 72 30 44 55 74 61 49 35 79 42 46 23 50 85 64 36 12 41 60 34 37 45
	FEL FUBAR (16)	32 16 25 28 83 75 69 31 48 29 9 47 38 56 66 54
	FUBAR SLAC (1)	27
