# Supplementary material for: Comparative genomics reveals diversity and taxonomic relationships among Clostridioides difficile phages
Source: Microbiol Spectr. 2025 Nov 12;13(12):e01431-25. doi: 10.1128/spectrum.01431-25 (PMC12671070; doi:10.1128/spectrum.01431-25)
Supplement: Table S3 — Blast matches. [file spectrum.01431-25-s0005.xlsx]

## Sheet: CDP_metadata_imgvr
UVIG	Taxon_oid	Scaffold_oid	Coordinates ('whole' if the UViG is the entire contig)	Ecosystem classification	vOTU	Length	Topology	geNomad score	Confidence	Estimated completeness	Estimated contamination	MIUViG quality	Gene content (total genes;cds;tRNA;geNomad marker)	Taxonomic classification	Taxonomic classification method	Taxonomic classification method	Host prediction method	Sequence origin (doi)
IMGVR_UViG_2512047057_000005	2512047057	2512209267	whole	Host-associated;Human;Unclassified;Unclassified	vOTU_00217922	4029	Linear	0.9756	High-confidence	7.46	0	Genome fragment	7;7;0;7	r__Duplodnaviria;k__Heunggongvirae;p__Uroviricota;c__Caudoviricetes;;;;	geNomad	d__Bacteria;p__Firmicutes_A;c__Clostridia;o__Peptostreptococcales;f__Peptostreptococcaceae;g__Clostridioides;s__Clostridioides difficile	Isolate taxonomy	geNomad v1.1.0 (10.5281/zenodo.7015982)
IMGVR_UViG_2512047057_000004	2512047057	2512209268	whole	Host-associated;Human;Unclassified;Unclassified	vOTU_00217923	4296	Linear	0.9791	High-confidence	9.1	0	Genome fragment	4;4;0;3	r__Duplodnaviria;k__Heunggongvirae;p__Uroviricota;c__Caudoviricetes;;;;	geNomad	d__Bacteria;p__Firmicutes_A;c__Clostridia;o__Peptostreptococcales;f__Peptostreptococcaceae;g__Clostridioides;s__Clostridioides difficile	Isolate taxonomy	geNomad v1.1.0 (10.5281/zenodo.7015982)
IMGVR_UViG_2512047057_000003	2512047057	2512209269	whole	Host-associated;Human;Unclassified;Unclassified	vOTU_00217924	4508	Linear	0.9798	High-confidence	8.85	0	Genome fragment	5;5;0;4	r__Duplodnaviria;k__Heunggongvirae;p__Uroviricota;c__Caudoviricetes;;;;	geNomad	d__Bacteria;p__Firmicutes_A;c__Clostridia;o__Peptostreptococcales;f__Peptostreptococcaceae;g__Clostridioides;s__Clostridioides difficile	Isolate taxonomy	geNomad v1.1.0 (10.5281/zenodo.7015982)
IMGVR_UViG_2512047057_000002	2512047057	2512209270	whole	Host-associated;Human;Unclassified;Unclassified	vOTU_00217925	4880	Linear	0.9813	High-confidence	7.98	0	Genome fragment	9;9;0;7	r__Duplodnaviria;k__Heunggongvirae;p__Uroviricota;c__Caudoviricetes;;;;	geNomad	d__Bacteria;p__Firmicutes_A;c__Clostridia;o__Peptostreptococcales;f__Peptostreptococcaceae;g__Clostridioides;s__Clostridioides difficile	Isolate taxonomy	geNomad v1.1.0 (10.5281/zenodo.7015982)
IMGVR_UViG_2512047057_000008	2512047057	2512209271	whole	Host-associated;Human;Unclassified;Unclassified	vOTU_00217926	5017	Linear	0.9425	High-confidence	9.57	0	Genome fragment	8;8;0;5	r__Duplodnaviria;k__Heunggongvirae;p__Uroviricota;c__Caudoviricetes;;;;	geNomad	d__Bacteria;p__Firmicutes_A;c__Clostridia;o__Peptostreptococcales;f__Peptostreptococcaceae;g__Clostridioides;s__Clostridioides difficile	Isolate taxonomy	geNomad v1.1.0 (10.5281/zenodo.7015982)
IMGVR_UViG_2512047057_000006	2512047057	2512209273	whole	Host-associated;Human;Unclassified;Unclassified	vOTU_00217927	9789	Linear	0.9708	High-confidence	17.76	0	Genome fragment	12;12;0;10	r__Duplodnaviria;k__Heunggongvirae;p__Uroviricota;c__Caudoviricetes;;;;	geNomad	d__Bacteria;p__Firmicutes_A;c__Clostridia;o__Peptostreptococcales;f__Peptostreptococcaceae;g__Clostridioides;s__Clostridioides difficile	Isolate taxonomy	geNomad v1.1.0 (10.5281/zenodo.7015982)
IMGVR_UViG_2512047057_000007	2512047057	2512209274	whole	Host-associated;Human;Unclassified;Unclassified	vOTU_00217928	10004	Linear	0.9584	High-confidence	19.05	0	Genome fragment	22;22;0;16	r__Duplodnaviria;k__Heunggongvirae;p__Uroviricota;c__Caudoviricetes;;;;	geNomad	d__Bacteria;p__Firmicutes_A;c__Clostridia;o__Peptostreptococcales;f__Peptostreptococcaceae;g__Clostridioides;s__Clostridioides difficile	Isolate taxonomy	geNomad v1.1.0 (10.5281/zenodo.7015982)
IMGVR_UViG_2515154168_000004	2515154168	2515167772	whole	Host-associated;Mammals: Human;Digestive system;Large intestine	vOTU_00218286	107257	Linear	0.9638	High-confidence	81.44	0	Genome fragment	153;152;1;92	r__Duplodnaviria;k__Heunggongvirae;p__Uroviricota;c__Caudoviricetes;;;;	geNomad	d__Bacteria;p__Firmicutes_A;c__Clostridia;o__Peptostreptococcales;f__Peptostreptococcaceae;g__Clostridioides;s__Clostridioides difficile	Isolate taxonomy	geNomad v1.1.0 (10.5281/zenodo.7015982)
IMGVR_UViG_2515154168_000003	2515154168	2515167784	whole	Host-associated;Mammals: Human;Digestive system;Large intestine	vOTU_00218287	29652	Linear	0.9679	High-confidence	52.38	0	Genome fragment	47;47;0;32	r__Duplodnaviria;k__Heunggongvirae;p__Uroviricota;c__Caudoviricetes;;;;	geNomad	d__Bacteria;p__Firmicutes_A;c__Clostridia;o__Peptostreptococcales;f__Peptostreptococcaceae;g__Clostridioides;s__Clostridioides difficile	Isolate taxonomy	geNomad v1.1.0 (10.5281/zenodo.7015982)
IMGVR_UViG_2515154168_000006	2515154168	2515167796	whole	Host-associated;Mammals: Human;Digestive system;Large intestine	vOTU_00218288	10231	Linear	0.9114	High-confidence	7.7	0	Genome fragment	13;13;0;7	r__Duplodnaviria;k__Heunggongvirae;p__Uroviricota;c__Caudoviricetes;;;;	geNomad	d__Bacteria;p__Firmicutes_A;c__Clostridia;o__Peptostreptococcales;f__Peptostreptococcaceae;g__Clostridioides;s__Clostridioides difficile	Isolate taxonomy	geNomad v1.1.0 (10.5281/zenodo.7015982)
IMGVR_UViG_2515154168_000001	2515154168	2515167798	whole	Host-associated;Mammals: Human;Digestive system;Large intestine	vOTU_00218289	10040	Linear	0.98	High-confidence	7.62	0	Genome fragment	14;14;0;12	r__Duplodnaviria;k__Heunggongvirae;p__Uroviricota;c__Caudoviricetes;;;;	geNomad	d__Bacteria;p__Firmicutes_A;c__Clostridia;o__Peptostreptococcales;f__Peptostreptococcaceae;g__Clostridioides;s__Clostridioides difficile	Isolate taxonomy	geNomad v1.1.0 (10.5281/zenodo.7015982)
IMGVR_UViG_2515154168_000005	2515154168	2515167803	whole	Host-associated;Mammals: Human;Digestive system;Large intestine	vOTU_00218290	8089	Linear	0.9528	High-confidence	23.62	0	Genome fragment	13;13;0;10	r__Duplodnaviria;k__Heunggongvirae;p__Uroviricota;c__Caudoviricetes;;;;	geNomad	d__Bacteria;p__Firmicutes_A;c__Clostridia;o__Peptostreptococcales;f__Peptostreptococcaceae;g__Clostridioides;s__Clostridioides difficile	Isolate taxonomy	geNomad v1.1.0 (10.5281/zenodo.7015982)
IMGVR_UViG_2515154168_000007	2515154168	2515167805	whole	Host-associated;Mammals: Human;Digestive system;Large intestine	vOTU_00217926	6305	Linear	0.9365	High-confidence	12.02	0	Genome fragment	9;8;0;6	r__Duplodnaviria;k__Heunggongvirae;p__Uroviricota;c__Caudoviricetes;;;;	geNomad	d__Bacteria;p__Firmicutes_A;c__Clostridia;o__Peptostreptococcales;f__Peptostreptococcaceae;g__Clostridioides;s__Clostridioides difficile	Isolate taxonomy	geNomad v1.1.0 (10.5281/zenodo.7015982)
IMGVR_UViG_2515154168_000002	2515154168	2515167809	whole	Host-associated;Mammals: Human;Digestive system;Large intestine	vOTU_00218291	5400	Linear	0.975	High-confidence	14.06	0	Genome fragment	7;7;0;6	r__Duplodnaviria;k__Heunggongvirae;p__Uroviricota;c__Caudoviricetes;;;;	geNomad	d__Bacteria;p__Firmicutes_A;c__Clostridia;o__Peptostreptococcales;f__Peptostreptococcaceae;g__Clostridioides;s__Clostridioides difficile	Isolate taxonomy	geNomad v1.1.0 (10.5281/zenodo.7015982)
IMGVR_UViG_2526164710_000003	2526164710	2526185320	whole	Host-associated;Mammals: Human;Unclassified;Unclassified	vOTU_00219917	54972	Linear	0.9651	High-confidence	41.74	0	Genome fragment	96;96;0;57	r__Duplodnaviria;k__Heunggongvirae;p__Uroviricota;c__Caudoviricetes;;;;	geNomad	d__Bacteria;p__Firmicutes_A;c__Clostridia;o__Peptostreptococcales;f__Peptostreptococcaceae;g__Clostridioides;s__Clostridioides difficile	Isolate taxonomy	geNomad v1.1.0 (10.5281/zenodo.7015982)
IMGVR_UViG_2526164710_000002	2526164710	2526185322	whole	Host-associated;Mammals: Human;Unclassified;Unclassified	vOTU_00219918	43285	Linear	0.9663	High-confidence	76.47	0	Genome fragment	66;66;0;48	r__Duplodnaviria;k__Heunggongvirae;p__Uroviricota;c__Caudoviricetes;;;;	geNomad	d__Bacteria;p__Firmicutes_A;c__Clostridia;o__Peptostreptococcales;f__Peptostreptococcaceae;g__Clostridioides;s__Clostridioides difficile	Isolate taxonomy	geNomad v1.1.0 (10.5281/zenodo.7015982)
IMGVR_UViG_2526164710_000001	2526164710	2526185323	whole	Host-associated;Mammals: Human;Unclassified;Unclassified	vOTU_00218289	38820	Linear	0.977	High-confidence	29.28	0	Genome fragment	34;34;0;30	r__Duplodnaviria;k__Heunggongvirae;p__Uroviricota;c__Caudoviricetes;;;;	geNomad	d__Bacteria;p__Firmicutes_A;c__Clostridia;o__Peptostreptococcales;f__Peptostreptococcaceae;g__Clostridioides;s__Clostridioides difficile	Isolate taxonomy	geNomad v1.1.0 (10.5281/zenodo.7015982)
IMGVR_UViG_2526164710_000004	2526164710	2526185325	whole	Host-associated;Mammals: Human;Unclassified;Unclassified	vOTU_00218286	25497	Linear	0.9458	High-confidence	19.36	0	Genome fragment	33;32;1;16	r__Duplodnaviria;k__Heunggongvirae;p__Uroviricota;c__Caudoviricetes;;;;	geNomad	d__Bacteria;p__Firmicutes_A;c__Clostridia;o__Peptostreptococcales;f__Peptostreptococcaceae;g__Clostridioides;s__Clostridioides difficile	Isolate taxonomy	geNomad v1.1.0 (10.5281/zenodo.7015982)
IMGVR_UViG_2526164710_000005	2526164710	2526185329	whole	Host-associated;Mammals: Human;Unclassified;Unclassified	vOTU_00219919	11992	Linear	0.9281	High-confidence	9.11	0	Genome fragment	17;17;0;10	r__Duplodnaviria;k__Heunggongvirae;p__Uroviricota;c__Caudoviricetes;;;;	geNomad	d__Bacteria;p__Firmicutes_A;c__Clostridia;o__Peptostreptococcales;f__Peptostreptococcaceae;g__Clostridioides;s__Clostridioides difficile	Isolate taxonomy	geNomad v1.1.0 (10.5281/zenodo.7015982)
IMGVR_UViG_2534681960_000002	2534681960	2534765716	whole	Host-associated;Mammals: Human;Digestive system;Unclassified	vOTU_00218287	33115	Linear	0.9634	High-confidence	58.5	0	Genome fragment	53;53;0;33	r__Duplodnaviria;k__Heunggongvirae;p__Uroviricota;c__Caudoviricetes;;;;	geNomad	d__Bacteria;p__Firmicutes_A;c__Clostridia;o__Peptostreptococcales;f__Peptostreptococcaceae;g__Clostridioides;s__Clostridioides difficile	Isolate taxonomy	geNomad v1.1.0 (10.5281/zenodo.7015982)
IMGVR_UViG_2534681960_000003	2534681960	2534765748	whole	Host-associated;Mammals: Human;Digestive system;Unclassified	vOTU_00222343	6847	Linear	0.9585	High-confidence	16.11	0	Genome fragment	11;11;0;8	r__Duplodnaviria;k__Heunggongvirae;p__Uroviricota;c__Caudoviricetes;;;;	geNomad	d__Bacteria;p__Firmicutes_A;c__Clostridia;o__Peptostreptococcales;f__Peptostreptococcaceae;g__Clostridioides;s__Clostridioides difficile	Isolate taxonomy	geNomad v1.1.0 (10.5281/zenodo.7015982)
IMGVR_UViG_2534681960_000001	2534681960	2534765797	whole	Host-associated;Mammals: Human;Digestive system;Unclassified	vOTU_00222344	4419	Linear	0.9818	High-confidence	7.4	0	Genome fragment	6;6;0;6	r__Duplodnaviria;k__Heunggongvirae;p__Uroviricota;c__Caudoviricetes;;;;	geNomad	d__Bacteria;p__Firmicutes_A;c__Clostridia;o__Peptostreptococcales;f__Peptostreptococcaceae;g__Clostridioides;s__Clostridioides difficile	Isolate taxonomy	geNomad v1.1.0 (10.5281/zenodo.7015982)
IMGVR_UViG_2534681961_000003	2534681961	2534765815	whole	Host-associated;Mammals: Human;Digestive system;Unclassified	vOTU_00218287	35114	Linear	0.9644	High-confidence	62.03	0	Genome fragment	57;57;0;37	r__Duplodnaviria;k__Heunggongvirae;p__Uroviricota;c__Caudoviricetes;;;;	geNomad	d__Bacteria;p__Firmicutes_A;c__Clostridia;o__Peptostreptococcales;f__Peptostreptococcaceae;g__Clostridioides;s__Clostridioides difficile	Isolate taxonomy	geNomad v1.1.0 (10.5281/zenodo.7015982)
IMGVR_UViG_2534681961_000004	2534681961	2534765849	whole	Host-associated;Mammals: Human;Digestive system;Unclassified	vOTU_00222343	6943	Linear	0.9533	High-confidence	16.33	0	Genome fragment	11;11;0;8	r__Duplodnaviria;k__Heunggongvirae;p__Uroviricota;c__Caudoviricetes;;;;	geNomad	d__Bacteria;p__Firmicutes_A;c__Clostridia;o__Peptostreptococcales;f__Peptostreptococcaceae;g__Clostridioides;s__Clostridioides difficile	Isolate taxonomy	geNomad v1.1.0 (10.5281/zenodo.7015982)
IMGVR_UViG_2534681961_000005	2534681961	2534765851	whole	Host-associated;Mammals: Human;Digestive system;Unclassified	vOTU_00222345	42633	Linear	0.8676	High-confidence	50.17	0	Genome fragment	47;47;0;9	r__Duplodnaviria;k__Heunggongvirae;p__Uroviricota;c__Caudoviricetes;;;;	geNomad	d__Bacteria;p__Firmicutes_A;c__Clostridia;o__Peptostreptococcales;f__Peptostreptococcaceae;g__Clostridioides;s__Clostridioides difficile	Isolate taxonomy	geNomad v1.1.0 (10.5281/zenodo.7015982)
IMGVR_UViG_2534681961_000001	2534681961	2534765881	whole	Host-associated;Mammals: Human;Digestive system;Unclassified	vOTU_00222344	9645	Linear	0.9647	High-confidence	15.23	0	Genome fragment	11;11;0;7	r__Duplodnaviria;k__Heunggongvirae;p__Uroviricota;c__Caudoviricetes;;;;	geNomad	d__Bacteria;p__Firmicutes_A;c__Clostridia;o__Peptostreptococcales;f__Peptostreptococcaceae;g__Clostridioides;s__Clostridioides difficile	Isolate taxonomy	geNomad v1.1.0 (10.5281/zenodo.7015982)
IMGVR_UViG_2534681961_000002	2534681961	2534765888	whole	Host-associated;Mammals: Human;Digestive system;Unclassified	vOTU_00222346	12712	Linear	0.9654	High-confidence	23.18	0	Genome fragment	15;15;0;10	r__Duplodnaviria;k__Heunggongvirae;p__Uroviricota;c__Caudoviricetes;;;;	geNomad	d__Bacteria;p__Firmicutes_A;c__Clostridia;o__Peptostreptococcales;f__Peptostreptococcaceae;g__Clostridioides;s__Clostridioides difficile	Isolate taxonomy	geNomad v1.1.0 (10.5281/zenodo.7015982)
IMGVR_UViG_2541047254_000007	2541047254	2541104767	whole	Host-associated;Human;Unclassified;Unclassified	vOTU_00223564	30951	Linear	0.9721	High-confidence	53.03	0	Genome fragment	44;44;0;33	r__Duplodnaviria;k__Heunggongvirae;p__Uroviricota;c__Caudoviricetes;;;;	geNomad	d__Bacteria;p__Firmicutes_A;c__Clostridia;o__Peptostreptococcales;f__Peptostreptococcaceae;g__Clostridioides;s__Clostridioides difficile	Isolate taxonomy	geNomad v1.1.0 (10.5281/zenodo.7015982)
IMGVR_UViG_2541047254_000005	2541047254	2541104768	whole	Host-associated;Human;Unclassified;Unclassified	vOTU_00223565	17104	Linear	0.9803	High-confidence	31.05	0	Genome fragment	20;20;0;18	r__Duplodnaviria;k__Heunggongvirae;p__Uroviricota;c__Caudoviricetes;;;;	geNomad	d__Bacteria;p__Firmicutes_A;c__Clostridia;o__Peptostreptococcales;f__Peptostreptococcaceae;g__Clostridioides;s__Clostridioides difficile	Isolate taxonomy	geNomad v1.1.0 (10.5281/zenodo.7015982)
IMGVR_UViG_2541047254_000006	2541047254	2541104963	whole	Host-associated;Human;Unclassified;Unclassified	vOTU_00223567	44091	Linear	0.9762	High-confidence	87.87	0	Genome fragment	76;76;0;52	r__Duplodnaviria;k__Heunggongvirae;p__Uroviricota;c__Caudoviricetes;;;;	geNomad	d__Bacteria;p__Firmicutes_A;c__Clostridia;o__Peptostreptococcales;f__Peptostreptococcaceae;g__Clostridioides;s__Clostridioides difficile	Isolate taxonomy	geNomad v1.1.0 (10.5281/zenodo.7015982)
IMGVR_UViG_2541047254_000004	2541047254	2541105027	whole	Host-associated;Human;Unclassified;Unclassified	vOTU_00217951	5708	Linear	0.9825	High-confidence	67.52	0	Genome fragment	9;9;0;7	r__Monodnaviria;k__Sangervirae;p__Phixviricota;c__Malgrandaviricetes;o__Petitvirales;f__Microviridae;;	geNomad	d__Bacteria;p__Firmicutes_A;c__Clostridia;o__Peptostreptococcales;f__Peptostreptococcaceae;g__Clostridioides;s__Clostridioides difficile	Isolate taxonomy	geNomad v1.1.0 (10.5281/zenodo.7015982)
IMGVR_UViG_2541047255_000012	2541047255	2541105102	whole	Host-associated;Human;Unclassified;Unclassified	vOTU_00223568	7105	Linear	0.9746	High-confidence	13.66	0	Genome fragment	17;17;0;13	r__Duplodnaviria;k__Heunggongvirae;p__Uroviricota;c__Caudoviricetes;;;;	geNomad	d__Bacteria;p__Firmicutes_A;c__Clostridia;o__Peptostreptococcales;f__Peptostreptococcaceae;g__Clostridioides;s__Clostridioides difficile	Isolate taxonomy	geNomad v1.1.0 (10.5281/zenodo.7015982)
IMGVR_UViG_2541047255_000015	2541047255	2541105103	whole	Host-associated;Human;Unclassified;Unclassified	vOTU_00223569	22640	Linear	0.9558	High-confidence	60.11	0	Genome fragment	42;42;0;28	r__Duplodnaviria;k__Heunggongvirae;p__Uroviricota;c__Caudoviricetes;;;;	geNomad	d__Bacteria;p__Firmicutes_A;c__Clostridia;o__Peptostreptococcales;f__Peptostreptococcaceae;g__Clostridioides;s__Clostridioides difficile	Isolate taxonomy	geNomad v1.1.0 (10.5281/zenodo.7015982)
IMGVR_UViG_2541047255_000010	2541047255	2541105104	whole	Host-associated;Human;Unclassified;Unclassified	vOTU_00223570	17222	Linear	0.9808	High-confidence	34.65	0	Genome fragment	19;19;0;15	r__Duplodnaviria;k__Heunggongvirae;p__Uroviricota;c__Caudoviricetes;;;;	geNomad	d__Bacteria;p__Firmicutes_A;c__Clostridia;o__Peptostreptococcales;f__Peptostreptococcaceae;g__Clostridioides;s__Clostridioides difficile	Isolate taxonomy	geNomad v1.1.0 (10.5281/zenodo.7015982)
IMGVR_UViG_2541047255_000005	2541047255	2541105106	whole	Host-associated;Human;Unclassified;Unclassified	vOTU_00223571	5023	Linear	0.9831	High-confidence	9.15	0	Genome fragment	10;10;0;9	r__Duplodnaviria;k__Heunggongvirae;p__Uroviricota;c__Caudoviricetes;;;;	geNomad	d__Bacteria;p__Firmicutes_A;c__Clostridia;o__Peptostreptococcales;f__Peptostreptococcaceae;g__Clostridioides;s__Clostridioides difficile	Isolate taxonomy	geNomad v1.1.0 (10.5281/zenodo.7015982)
IMGVR_UViG_2541047255_000008	2541047255	2541105107	whole	Host-associated;Human;Unclassified;Unclassified	vOTU_00223572	4183	Linear	0.9818	High-confidence	8.52	0	Genome fragment	8;8;0;7	r__Duplodnaviria;k__Heunggongvirae;p__Uroviricota;c__Caudoviricetes;;;;	geNomad	d__Bacteria;p__Firmicutes_A;c__Clostridia;o__Peptostreptococcales;f__Peptostreptococcaceae;g__Clostridioides;s__Clostridioides difficile	Isolate taxonomy	geNomad v1.1.0 (10.5281/zenodo.7015982)
IMGVR_UViG_2541047255_000011	2541047255	2541105109	whole	Host-associated;Human;Unclassified;Unclassified	vOTU_00223573	5114	Linear	0.9796	High-confidence	12.26	0	Genome fragment	11;11;0;7	r__Duplodnaviria;k__Heunggongvirae;p__Uroviricota;c__Caudoviricetes;;;;	geNomad	d__Bacteria;p__Firmicutes_A;c__Clostridia;o__Peptostreptococcales;f__Peptostreptococcaceae;g__Clostridioides;s__Clostridioides difficile	Isolate taxonomy	geNomad v1.1.0 (10.5281/zenodo.7015982)
IMGVR_UViG_2541047255_000017	2541047255	2541105110	whole	Host-associated;Human;Unclassified;Unclassified	vOTU_00223574	7772	Linear	0.9414	High-confidence	14.81	0	Genome fragment	12;12;0;5	r__Duplodnaviria;k__Heunggongvirae;p__Uroviricota;c__Caudoviricetes;;;;	geNomad	d__Bacteria;p__Firmicutes_A;c__Clostridia;o__Peptostreptococcales;f__Peptostreptococcaceae;g__Clostridioides;s__Clostridioides difficile	Isolate taxonomy	geNomad v1.1.0 (10.5281/zenodo.7015982)
IMGVR_UViG_2541047255_000018	2541047255	2541105125	whole	Host-associated;Human;Unclassified;Unclassified	vOTU_00223575	14830	Linear	0.9312	High-confidence	35.13	0	Genome fragment	21;21;0;8	r__Duplodnaviria;k__Heunggongvirae;p__Uroviricota;c__Caudoviricetes;;;;	geNomad	d__Bacteria;p__Firmicutes_A;c__Clostridia;o__Peptostreptococcales;f__Peptostreptococcaceae;g__Clostridioides;s__Clostridioides difficile	Isolate taxonomy	geNomad v1.1.0 (10.5281/zenodo.7015982)
IMGVR_UViG_2541047255_000009	2541047255	2541105242	whole	Host-associated;Human;Unclassified;Unclassified	vOTU_00223576	10233	Linear	0.9809	High-confidence	20.3	0	Genome fragment	15;15;0;14	r__Duplodnaviria;k__Heunggongvirae;p__Uroviricota;c__Caudoviricetes;;;;	geNomad	d__Bacteria;p__Firmicutes_A;c__Clostridia;o__Peptostreptococcales;f__Peptostreptococcaceae;g__Clostridioides;s__Clostridioides difficile	Isolate taxonomy	geNomad v1.1.0 (10.5281/zenodo.7015982)
IMGVR_UViG_2541047255_000013	2541047255	2541105243	whole	Host-associated;Human;Unclassified;Unclassified	vOTU_00223577	5203	Linear	0.9746	High-confidence	9.57	0	Genome fragment	11;11;0;8	r__Duplodnaviria;k__Heunggongvirae;p__Uroviricota;c__Caudoviricetes;;;;	geNomad	d__Bacteria;p__Firmicutes_A;c__Clostridia;o__Peptostreptococcales;f__Peptostreptococcaceae;g__Clostridioides;s__Clostridioides difficile	Isolate taxonomy	geNomad v1.1.0 (10.5281/zenodo.7015982)
IMGVR_UViG_2541047255_000007	2541047255	2541105244	whole	Host-associated;Human;Unclassified;Unclassified	vOTU_00223578	4689	Linear	0.9818	High-confidence	9.13	0	Genome fragment	9;9;0;8	r__Duplodnaviria;k__Heunggongvirae;p__Uroviricota;c__Caudoviricetes;;;;	geNomad	d__Bacteria;p__Firmicutes_A;c__Clostridia;o__Peptostreptococcales;f__Peptostreptococcaceae;g__Clostridioides;s__Clostridioides difficile	Isolate taxonomy	geNomad v1.1.0 (10.5281/zenodo.7015982)
IMGVR_UViG_2541047255_000016	2541047255	2541105248	whole	Host-associated;Human;Unclassified;Unclassified	vOTU_00223579	5362	Linear	0.953	High-confidence	10.44	0	Genome fragment	11;11;0;6	r__Duplodnaviria;k__Heunggongvirae;p__Uroviricota;c__Caudoviricetes;;;;	geNomad	d__Bacteria;p__Firmicutes_A;c__Clostridia;o__Peptostreptococcales;f__Peptostreptococcaceae;g__Clostridioides;s__Clostridioides difficile	Isolate taxonomy	geNomad v1.1.0 (10.5281/zenodo.7015982)
IMGVR_UViG_2541047255_000019	2541047255	2541105305	whole	Host-associated;Human;Unclassified;Unclassified	vOTU_00223580	4315	Linear	0.926	High-confidence	8.22	0	Genome fragment	12;12;0;5	r__Duplodnaviria;k__Heunggongvirae;p__Uroviricota;c__Caudoviricetes;;;;	geNomad	d__Bacteria;p__Firmicutes_A;c__Clostridia;o__Peptostreptococcales;f__Peptostreptococcaceae;g__Clostridioides;s__Clostridioides difficile	Isolate taxonomy	geNomad v1.1.0 (10.5281/zenodo.7015982)
IMGVR_UViG_2541047255_000006	2541047255	2541105306	whole	Host-associated;Human;Unclassified;Unclassified	vOTU_00217951	5964	Direct terminal repeat	0.9825	High-confidence	75.51	0	Genome fragment	8;8;0;7	r__Monodnaviria;k__Sangervirae;p__Phixviricota;c__Malgrandaviricetes;o__Petitvirales;f__Microviridae;;	geNomad	d__Bacteria;p__Firmicutes_A;c__Clostridia;o__Peptostreptococcales;f__Peptostreptococcaceae;g__Clostridioides;s__Clostridioides difficile	Isolate taxonomy	geNomad v1.1.0 (10.5281/zenodo.7015982)
IMGVR_UViG_2541047255_000014	2541047255	2541105319	whole	Host-associated;Human;Unclassified;Unclassified	vOTU_00223581	16501	Linear	0.9742	High-confidence	43.81	0	Genome fragment	23;23;0;18	r__Duplodnaviria;k__Heunggongvirae;p__Uroviricota;c__Caudoviricetes;;;;	geNomad	d__Bacteria;p__Firmicutes_A;c__Clostridia;o__Peptostreptococcales;f__Peptostreptococcaceae;g__Clostridioides;s__Clostridioides difficile	Isolate taxonomy	geNomad v1.1.0 (10.5281/zenodo.7015982)
IMGVR_UViG_2541047256_000010	2541047256	2541105329	whole	Host-associated;Human;Unclassified;Unclassified	vOTU_00223582	24046	Linear	0.9706	High-confidence	63.84	0	Genome fragment	40;40;0;26	r__Duplodnaviria;k__Heunggongvirae;p__Uroviricota;c__Caudoviricetes;;;;	geNomad	d__Bacteria;p__Firmicutes_A;c__Clostridia;o__Peptostreptococcales;f__Peptostreptococcaceae;g__Clostridioides;s__Clostridioides difficile	Isolate taxonomy	geNomad v1.1.0 (10.5281/zenodo.7015982)
IMGVR_UViG_2541047256_000009	2541047256	2541105330	whole	Host-associated;Human;Unclassified;Unclassified	vOTU_00223577	28566	Linear	0.9793	High-confidence	51.99	0	Genome fragment	42;42;0;36	r__Duplodnaviria;k__Heunggongvirae;p__Uroviricota;c__Caudoviricetes;;;;	geNomad	d__Bacteria;p__Firmicutes_A;c__Clostridia;o__Peptostreptococcales;f__Peptostreptococcaceae;g__Clostridioides;s__Clostridioides difficile	Isolate taxonomy	geNomad v1.1.0 (10.5281/zenodo.7015982)
IMGVR_UViG_2541047256_000007	2541047256	2541105338	whole	Host-associated;Human;Unclassified;Unclassified	vOTU_00223583	7047	Linear	0.9822	High-confidence	14.31	0	Genome fragment	13;13;0;10	r__Duplodnaviria;k__Heunggongvirae;p__Uroviricota;c__Caudoviricetes;;;;	geNomad	d__Bacteria;p__Firmicutes_A;c__Clostridia;o__Peptostreptococcales;f__Peptostreptococcaceae;g__Clostridioides;s__Clostridioides difficile	Isolate taxonomy	geNomad v1.1.0 (10.5281/zenodo.7015982)
IMGVR_UViG_2541047256_000005	2541047256	2541105339	1-11988	Host-associated;Human;Unclassified;Unclassified	vOTU_00223584	11988	Provirus	0.9828	High-confidence	26.37	0	Genome fragment	19;19;0;19	r__Duplodnaviria;k__Heunggongvirae;p__Uroviricota;c__Caudoviricetes;;;;	geNomad	d__Bacteria;p__Firmicutes_A;c__Clostridia;o__Peptostreptococcales;f__Peptostreptococcaceae;g__Clostridioides;s__Clostridioides difficile	Isolate taxonomy	geNomad v1.1.0 (10.5281/zenodo.7015982)
IMGVR_UViG_2541047256_000011	2541047256	2541105343	whole	Host-associated;Human;Unclassified;Unclassified	vOTU_00223585	16345	Linear	0.963	High-confidence	43.4	0	Genome fragment	26;26;0;18	r__Duplodnaviria;k__Heunggongvirae;p__Uroviricota;c__Caudoviricetes;;;;	geNomad	d__Bacteria;p__Firmicutes_A;c__Clostridia;o__Peptostreptococcales;f__Peptostreptococcaceae;g__Clostridioides;s__Clostridioides difficile	Isolate taxonomy	geNomad v1.1.0 (10.5281/zenodo.7015982)
IMGVR_UViG_2541047256_000006	2541047256	2541105346	whole	Host-associated;Human;Unclassified;Unclassified	vOTU_00217951	5058	Linear	0.9826	High-confidence	54.56	0	Genome fragment	5;5;0;6	r__Monodnaviria;k__Sangervirae;p__Phixviricota;c__Malgrandaviricetes;o__Petitvirales;f__Microviridae;;	geNomad	d__Bacteria;p__Firmicutes_A;c__Clostridia;o__Peptostreptococcales;f__Peptostreptococcaceae;g__Clostridioides;s__Clostridioides difficile	Isolate taxonomy	geNomad v1.1.0 (10.5281/zenodo.7015982)
IMGVR_UViG_2541047256_000008	2541047256	2541105382	whole	Host-associated;Human;Unclassified;Unclassified	vOTU_00223587	10237	Linear	0.9797	High-confidence	26.85	0	Genome fragment	10;9;1;11	r__Duplodnaviria;k__Heunggongvirae;p__Uroviricota;c__Caudoviricetes;;;;	geNomad	d__Bacteria;p__Firmicutes_A;c__Clostridia;o__Peptostreptococcales;f__Peptostreptococcaceae;g__Clostridioides;s__Clostridioides difficile	Isolate taxonomy	geNomad v1.1.0 (10.5281/zenodo.7015982)
IMGVR_UViG_2541047257_000001	2541047257	2541105411	whole	;;;	vOTU_00217951	5479	Direct terminal repeat	0.9829	High-confidence	69.01	0	Genome fragment	7;7;0;7	r__Monodnaviria;k__Sangervirae;p__Phixviricota;c__Malgrandaviricetes;o__Petitvirales;f__Microviridae;;	geNomad	d__Bacteria;p__Firmicutes_A;c__Clostridia;o__Peptostreptococcales;f__Peptostreptococcaceae;g__Clostridioides;s__Clostridioides difficile	Isolate taxonomy	geNomad v1.1.0 (10.5281/zenodo.7015982)
IMGVR_UViG_2541047258_000002	2541047258	2541105610	whole	Host-associated;Human;Unclassified;Unclassified	vOTU_00217951	5544	Direct terminal repeat	0.9827	High-confidence	64.46	0	Genome fragment	7;7;0;7	r__Monodnaviria;k__Sangervirae;p__Phixviricota;c__Malgrandaviricetes;o__Petitvirales;f__Microviridae;;	geNomad	d__Bacteria;p__Firmicutes_A;c__Clostridia;o__Peptostreptococcales;f__Peptostreptococcaceae;g__Clostridioides;s__Clostridioides difficile	Isolate taxonomy	geNomad v1.1.0 (10.5281/zenodo.7015982)
IMGVR_UViG_2541047259_000008	2541047259	2541105661	whole	Host-associated;Human;Unclassified;Unclassified	vOTU_00223590	6706	Linear	0.9668	High-confidence	13.33	0	Genome fragment	16;16;0;7	r__Duplodnaviria;k__Heunggongvirae;p__Uroviricota;c__Caudoviricetes;;;;	geNomad	d__Bacteria;p__Firmicutes_A;c__Clostridia;o__Peptostreptococcales;f__Peptostreptococcaceae;g__Clostridioides;s__Clostridioides difficile	Isolate taxonomy	geNomad v1.1.0 (10.5281/zenodo.7015982)
IMGVR_UViG_2541047259_000005	2541047259	2541105662	whole	Host-associated;Human;Unclassified;Unclassified	vOTU_00223591	18328	Linear	0.9807	High-confidence	36.77	0	Genome fragment	28;28;0;23	r__Duplodnaviria;k__Heunggongvirae;p__Uroviricota;c__Caudoviricetes;;;;	geNomad	d__Bacteria;p__Firmicutes_A;c__Clostridia;o__Peptostreptococcales;f__Peptostreptococcaceae;g__Clostridioides;s__Clostridioides difficile	Isolate taxonomy	geNomad v1.1.0 (10.5281/zenodo.7015982)
IMGVR_UViG_2541047259_000006	2541047259	2541105663	whole	Host-associated;Human;Unclassified;Unclassified	vOTU_00223592	6260	Linear	0.9739	High-confidence	12.86	0	Genome fragment	12;12;0;8	r__Duplodnaviria;k__Heunggongvirae;p__Uroviricota;c__Caudoviricetes;;;;	geNomad	d__Bacteria;p__Firmicutes_A;c__Clostridia;o__Peptostreptococcales;f__Peptostreptococcaceae;g__Clostridioides;s__Clostridioides difficile	Isolate taxonomy	geNomad v1.1.0 (10.5281/zenodo.7015982)
IMGVR_UViG_2541047259_000009	2541047259	2541105665	whole	Host-associated;Human;Unclassified;Unclassified	vOTU_00223593	131956	Linear	0.966	High-confidence	99.53	0	High-quality	175;174;1;111	r__Duplodnaviria;k__Heunggongvirae;p__Uroviricota;c__Caudoviricetes;;;;	geNomad	d__Bacteria;p__Firmicutes_A;c__Clostridia;o__Peptostreptococcales;f__Peptostreptococcaceae;g__Clostridioides;s__Clostridioides difficile	Isolate taxonomy	geNomad v1.1.0 (10.5281/zenodo.7015982)
IMGVR_UViG_2541047259_000007	2541047259	2541105738	whole	Host-associated;Human;Unclassified;Unclassified	vOTU_00223595	13509	Linear	0.9736	High-confidence	26.83	0	Genome fragment	17;17;0;14	r__Duplodnaviria;k__Heunggongvirae;p__Uroviricota;c__Caudoviricetes;;;;	geNomad	d__Bacteria;p__Firmicutes_A;c__Clostridia;o__Peptostreptococcales;f__Peptostreptococcaceae;g__Clostridioides;s__Clostridioides difficile	Isolate taxonomy	geNomad v1.1.0 (10.5281/zenodo.7015982)
IMGVR_UViG_2541047259_000004	2541047259	2541105758	whole	Host-associated;Human;Unclassified;Unclassified	vOTU_00223596	5953	Linear	0.9809	High-confidence	11.7	0	Genome fragment	14;14;0;11	r__Duplodnaviria;k__Heunggongvirae;p__Uroviricota;c__Caudoviricetes;;;;	geNomad	d__Bacteria;p__Firmicutes_A;c__Clostridia;o__Peptostreptococcales;f__Peptostreptococcaceae;g__Clostridioides;s__Clostridioides difficile	Isolate taxonomy	geNomad v1.1.0 (10.5281/zenodo.7015982)
IMGVR_UViG_2541047259_000003	2541047259	2541105805	whole	Host-associated;Human;Unclassified;Unclassified	vOTU_00217951	5854	Direct terminal repeat	0.9829	High-confidence	60.07	0	Genome fragment	4;4;0;7	r__Monodnaviria;k__Sangervirae;p__Phixviricota;c__Malgrandaviricetes;o__Petitvirales;f__Microviridae;;	geNomad	d__Bacteria;p__Firmicutes_A;c__Clostridia;o__Peptostreptococcales;f__Peptostreptococcaceae;g__Clostridioides;s__Clostridioides difficile	Isolate taxonomy	geNomad v1.1.0 (10.5281/zenodo.7015982)
IMGVR_UViG_2541047260_000001	2541047260	2541105859	whole	Host-associated;Human;Unclassified;Unclassified	vOTU_00217951	5481	Direct terminal repeat	0.9824	High-confidence	72.62	0	Genome fragment	4;4;0;6	r__Monodnaviria;k__Sangervirae;p__Phixviricota;c__Malgrandaviricetes;o__Petitvirales;f__Microviridae;;	geNomad	d__Bacteria;p__Firmicutes_A;c__Clostridia;o__Peptostreptococcales;f__Peptostreptococcaceae;g__Clostridioides;s__Clostridioides difficile	Isolate taxonomy	geNomad v1.1.0 (10.5281/zenodo.7015982)
IMGVR_UViG_2541047261_000007	2541047261	2541105915	whole	Host-associated;Human;Unclassified;Unclassified	vOTU_00223598	6614	Linear	0.9769	High-confidence	12.04	0	Genome fragment	14;14;0;11	r__Duplodnaviria;k__Heunggongvirae;p__Uroviricota;c__Caudoviricetes;;;;	geNomad	d__Bacteria;p__Firmicutes_A;c__Clostridia;o__Peptostreptococcales;f__Peptostreptococcaceae;g__Clostridioides;s__Clostridioides difficile	Isolate taxonomy	geNomad v1.1.0 (10.5281/zenodo.7015982)
IMGVR_UViG_2541047261_000008	2541047261	2541105916	whole	Host-associated;Human;Unclassified;Unclassified	vOTU_00223599	9145	Linear	0.9728	High-confidence	17.24	0	Genome fragment	16;16;0;9	r__Duplodnaviria;k__Heunggongvirae;p__Uroviricota;c__Caudoviricetes;;;;	geNomad	d__Bacteria;p__Firmicutes_A;c__Clostridia;o__Peptostreptococcales;f__Peptostreptococcaceae;g__Clostridioides;s__Clostridioides difficile	Isolate taxonomy	geNomad v1.1.0 (10.5281/zenodo.7015982)
IMGVR_UViG_2541047261_000005	2541047261	2541105917	whole	Host-associated;Human;Unclassified;Unclassified	vOTU_00223600	6427	Linear	0.9826	High-confidence	14.63	0	Genome fragment	9;9;0;9	r__Duplodnaviria;k__Heunggongvirae;p__Uroviricota;c__Caudoviricetes;;;;	geNomad	d__Bacteria;p__Firmicutes_A;c__Clostridia;o__Peptostreptococcales;f__Peptostreptococcaceae;g__Clostridioides;s__Clostridioides difficile	Isolate taxonomy	geNomad v1.1.0 (10.5281/zenodo.7015982)
IMGVR_UViG_2541047261_000009	2541047261	2541105918	whole	Host-associated;Human;Unclassified;Unclassified	vOTU_00223601	11890	Linear	0.9652	High-confidence	24.63	0	Genome fragment	23;23;0;14	r__Duplodnaviria;k__Heunggongvirae;p__Uroviricota;c__Caudoviricetes;;;;	geNomad	d__Bacteria;p__Firmicutes_A;c__Clostridia;o__Peptostreptococcales;f__Peptostreptococcaceae;g__Clostridioides;s__Clostridioides difficile	Isolate taxonomy	geNomad v1.1.0 (10.5281/zenodo.7015982)
IMGVR_UViG_2541047261_000004	2541047261	2541105993	whole	Host-associated;Human;Unclassified;Unclassified	vOTU_00223603	5333	Linear	0.9829	High-confidence	9.84	0	Genome fragment	8;8;0;8	r__Duplodnaviria;k__Heunggongvirae;p__Uroviricota;c__Caudoviricetes;;;;	geNomad	d__Bacteria;p__Firmicutes_A;c__Clostridia;o__Peptostreptococcales;f__Peptostreptococcaceae;g__Clostridioides;s__Clostridioides difficile	Isolate taxonomy	geNomad v1.1.0 (10.5281/zenodo.7015982)
IMGVR_UViG_2541047261_000003	2541047261	2541106026	whole	Host-associated;Human;Unclassified;Unclassified	vOTU_00217951	5486	Direct terminal repeat	0.9828	High-confidence	56.82	0	Genome fragment	6;6;0;7	r__Monodnaviria;k__Sangervirae;p__Phixviricota;c__Malgrandaviricetes;o__Petitvirales;f__Microviridae;;	geNomad	d__Bacteria;p__Firmicutes_A;c__Clostridia;o__Peptostreptococcales;f__Peptostreptococcaceae;g__Clostridioides;s__Clostridioides difficile	Isolate taxonomy	geNomad v1.1.0 (10.5281/zenodo.7015982)
IMGVR_UViG_2541047262_000002	2541047262	2541106037	whole	;;;	vOTU_00217951	6298	Direct terminal repeat	0.9826	High-confidence	100	0	High-quality	9;9;0;8	r__Monodnaviria;k__Sangervirae;p__Phixviricota;c__Malgrandaviricetes;o__Petitvirales;f__Microviridae;;	geNomad	d__Bacteria;p__Firmicutes_A;c__Clostridia;o__Peptostreptococcales;f__Peptostreptococcaceae;g__Clostridioides;s__Clostridioides difficile	Isolate taxonomy	geNomad v1.1.0 (10.5281/zenodo.7015982)
IMGVR_UViG_2541047262_000004	2541047262	2541106085	whole	;;;	vOTU_00223605	5641	Linear	0.978	High-confidence	10.27	0	Genome fragment	11;11;0;8	r__Duplodnaviria;k__Heunggongvirae;p__Uroviricota;c__Caudoviricetes;;;;	geNomad	d__Bacteria;p__Firmicutes_A;c__Clostridia;o__Peptostreptococcales;f__Peptostreptococcaceae;g__Clostridioides;s__Clostridioides difficile	Isolate taxonomy	geNomad v1.1.0 (10.5281/zenodo.7015982)
IMGVR_UViG_2541047262_000005	2541047262	2541106087	whole	;;;	vOTU_00223606	13089	Linear	0.975	High-confidence	26.07	0	Genome fragment	17;17;0;11	r__Duplodnaviria;k__Heunggongvirae;p__Uroviricota;c__Caudoviricetes;;;;	geNomad	d__Bacteria;p__Firmicutes_A;c__Clostridia;o__Peptostreptococcales;f__Peptostreptococcaceae;g__Clostridioides;s__Clostridioides difficile	Isolate taxonomy	geNomad v1.1.0 (10.5281/zenodo.7015982)
IMGVR_UViG_2541047262_000003	2541047262	2541106169	whole	;;;	vOTU_00223607	8115	Linear	0.9814	High-confidence	14.81	0	Genome fragment	13;13;0;10	r__Duplodnaviria;k__Heunggongvirae;p__Uroviricota;c__Caudoviricetes;;;;	geNomad	d__Bacteria;p__Firmicutes_A;c__Clostridia;o__Peptostreptococcales;f__Peptostreptococcaceae;g__Clostridioides;s__Clostridioides difficile	Isolate taxonomy	geNomad v1.1.0 (10.5281/zenodo.7015982)
IMGVR_UViG_2541047263_000007	2541047263	2541106222	whole	;;;	vOTU_00217928	18528	Linear	0.9762	High-confidence	34.2	0	Genome fragment	38;38;0;27	r__Duplodnaviria;k__Heunggongvirae;p__Uroviricota;c__Caudoviricetes;;;;	geNomad	d__Bacteria;p__Firmicutes_A;c__Clostridia;o__Peptostreptococcales;f__Peptostreptococcaceae;g__Clostridioides;s__Clostridioides difficile	Isolate taxonomy	geNomad v1.1.0 (10.5281/zenodo.7015982)
IMGVR_UViG_2541047263_000006	2541047263	2541106223	whole	;;;	vOTU_00223598	6350	Linear	0.9814	High-confidence	11.56	0	Genome fragment	12;12;0;11	r__Duplodnaviria;k__Heunggongvirae;p__Uroviricota;c__Caudoviricetes;;;;	geNomad	d__Bacteria;p__Firmicutes_A;c__Clostridia;o__Peptostreptococcales;f__Peptostreptococcaceae;g__Clostridioides;s__Clostridioides difficile	Isolate taxonomy	geNomad v1.1.0 (10.5281/zenodo.7015982)
IMGVR_UViG_2541047263_000010	2541047263	2541106225	whole	;;;	vOTU_00223608	5330	Linear	0.9531	High-confidence	7.51	0	Genome fragment	8;8;0;3	r__Duplodnaviria;k__Heunggongvirae;p__Uroviricota;c__Caudoviricetes;;;;	geNomad	d__Bacteria;p__Firmicutes_A;c__Clostridia;o__Peptostreptococcales;f__Peptostreptococcaceae;g__Clostridioides;s__Clostridioides difficile	Isolate taxonomy	geNomad v1.1.0 (10.5281/zenodo.7015982)
IMGVR_UViG_2541047263_000005	2541047263	2541106227	whole	;;;	vOTU_00223600	5811	Linear	0.9817	High-confidence	11.01	0	Genome fragment	9;9;0;8	r__Duplodnaviria;k__Heunggongvirae;p__Uroviricota;c__Caudoviricetes;;;;	geNomad	d__Bacteria;p__Firmicutes_A;c__Clostridia;o__Peptostreptococcales;f__Peptostreptococcaceae;g__Clostridioides;s__Clostridioides difficile	Isolate taxonomy	geNomad v1.1.0 (10.5281/zenodo.7015982)
IMGVR_UViG_2541047263_000011	2541047263	2541106228	whole	;;;	vOTU_00217926	5326	Linear	0.9454	High-confidence	10.16	0	Genome fragment	7;7;0;5	r__Duplodnaviria;k__Heunggongvirae;p__Uroviricota;c__Caudoviricetes;;;;	geNomad	d__Bacteria;p__Firmicutes_A;c__Clostridia;o__Peptostreptococcales;f__Peptostreptococcaceae;g__Clostridioides;s__Clostridioides difficile	Isolate taxonomy	geNomad v1.1.0 (10.5281/zenodo.7015982)
IMGVR_UViG_2541047263_000009	2541047263	2541106236	whole	;;;	vOTU_00219918	46901	Linear	0.9644	High-confidence	82.86	0	Genome fragment	72;72;0;51	r__Duplodnaviria;k__Heunggongvirae;p__Uroviricota;c__Caudoviricetes;;;;	geNomad	d__Bacteria;p__Firmicutes_A;c__Clostridia;o__Peptostreptococcales;f__Peptostreptococcaceae;g__Clostridioides;s__Clostridioides difficile	Isolate taxonomy	geNomad v1.1.0 (10.5281/zenodo.7015982)
IMGVR_UViG_2541047263_000003	2541047263	2541106279	whole	;;;	vOTU_00217925	5527	Linear	0.983	High-confidence	10.71	0	Genome fragment	10;10;0;9	r__Duplodnaviria;k__Heunggongvirae;p__Uroviricota;c__Caudoviricetes;;;;	geNomad	d__Bacteria;p__Firmicutes_A;c__Clostridia;o__Peptostreptococcales;f__Peptostreptococcaceae;g__Clostridioides;s__Clostridioides difficile	Isolate taxonomy	geNomad v1.1.0 (10.5281/zenodo.7015982)
IMGVR_UViG_2541047263_000004	2541047263	2541106291	whole	;;;	vOTU_00217951	5526	Direct terminal repeat	0.9822	High-confidence	68.65	0	Genome fragment	7;7;0;6	r__Monodnaviria;k__Sangervirae;p__Phixviricota;c__Malgrandaviricetes;o__Petitvirales;f__Microviridae;;	geNomad	d__Bacteria;p__Firmicutes_A;c__Clostridia;o__Peptostreptococcales;f__Peptostreptococcaceae;g__Clostridioides;s__Clostridioides difficile	Isolate taxonomy	geNomad v1.1.0 (10.5281/zenodo.7015982)
IMGVR_UViG_2541047264_000002	2541047264	2541106299	whole	Host-associated;Human;Unclassified;Unclassified	vOTU_00217951	5531	Direct terminal repeat	0.9821	High-confidence	67.81	0	Genome fragment	7;7;0;6	r__Monodnaviria;k__Sangervirae;p__Phixviricota;c__Malgrandaviricetes;o__Petitvirales;f__Microviridae;;	geNomad	d__Bacteria;p__Firmicutes_A;c__Clostridia;o__Peptostreptococcales;f__Peptostreptococcaceae;g__Clostridioides;s__Clostridioides difficile	Isolate taxonomy	geNomad v1.1.0 (10.5281/zenodo.7015982)
IMGVR_UViG_2541047264_000003	2541047264	2541106334	whole	Host-associated;Human;Unclassified;Unclassified	vOTU_00223610	4247	Linear	0.9804	High-confidence	7.73	0	Genome fragment	9;9;0;8	r__Duplodnaviria;k__Heunggongvirae;p__Uroviricota;c__Caudoviricetes;;;;	geNomad	d__Bacteria;p__Firmicutes_A;c__Clostridia;o__Peptostreptococcales;f__Peptostreptococcaceae;g__Clostridioides;s__Clostridioides difficile	Isolate taxonomy	geNomad v1.1.0 (10.5281/zenodo.7015982)
IMGVR_UViG_2541047265_000005	2541047265	2541106422	whole	Host-associated;Human;Unclassified;Unclassified	vOTU_00217951	5486	Linear	0.9821	High-confidence	71.33	0	Genome fragment	7;7;0;6	r__Monodnaviria;k__Sangervirae;p__Phixviricota;c__Malgrandaviricetes;o__Petitvirales;f__Microviridae;;	geNomad	d__Bacteria;p__Firmicutes_A;c__Clostridia;o__Peptostreptococcales;f__Peptostreptococcaceae;g__Clostridioides;s__Clostridioides difficile	Isolate taxonomy	geNomad v1.1.0 (10.5281/zenodo.7015982)
IMGVR_UViG_2541047265_000008	2541047265	2541106442	whole	Host-associated;Human;Unclassified;Unclassified	vOTU_00223613	18556	Linear	0.977	High-confidence	35.44	0	Genome fragment	36;36;0;25	r__Duplodnaviria;k__Heunggongvirae;p__Uroviricota;c__Caudoviricetes;;;;	geNomad	d__Bacteria;p__Firmicutes_A;c__Clostridia;o__Peptostreptococcales;f__Peptostreptococcaceae;g__Clostridioides;s__Clostridioides difficile	Isolate taxonomy	geNomad v1.1.0 (10.5281/zenodo.7015982)
IMGVR_UViG_2541047265_000009	2541047265	2541106443	whole	Host-associated;Human;Unclassified;Unclassified	vOTU_00223614	14845	Linear	0.9746	High-confidence	28.58	0	Genome fragment	26;26;0;19	r__Duplodnaviria;k__Heunggongvirae;p__Uroviricota;c__Caudoviricetes;;;;	geNomad	d__Bacteria;p__Firmicutes_A;c__Clostridia;o__Peptostreptococcales;f__Peptostreptococcaceae;g__Clostridioides;s__Clostridioides difficile	Isolate taxonomy	geNomad v1.1.0 (10.5281/zenodo.7015982)
IMGVR_UViG_2541047265_000007	2541047265	2541106444	whole	Host-associated;Human;Unclassified;Unclassified	vOTU_00223615	5328	Linear	0.982	High-confidence	11.17	0	Genome fragment	12;12;0;9	r__Duplodnaviria;k__Heunggongvirae;p__Uroviricota;c__Caudoviricetes;;;;	geNomad	d__Bacteria;p__Firmicutes_A;c__Clostridia;o__Peptostreptococcales;f__Peptostreptococcaceae;g__Clostridioides;s__Clostridioides difficile	Isolate taxonomy	geNomad v1.1.0 (10.5281/zenodo.7015982)
IMGVR_UViG_2541047265_000006	2541047265	2541106445	whole	Host-associated;Human;Unclassified;Unclassified	vOTU_00223616	5749	Linear	0.9824	High-confidence	11.85	0	Genome fragment	8;8;0;7	r__Duplodnaviria;k__Heunggongvirae;p__Uroviricota;c__Caudoviricetes;;;;	geNomad	d__Bacteria;p__Firmicutes_A;c__Clostridia;o__Peptostreptococcales;f__Peptostreptococcaceae;g__Clostridioides;s__Clostridioides difficile	Isolate taxonomy	geNomad v1.1.0 (10.5281/zenodo.7015982)
IMGVR_UViG_2541047265_000004	2541047265	2541106459	whole	Host-associated;Human;Unclassified;Unclassified	vOTU_00223617	4080	Linear	0.9824	High-confidence	7.43	0	Genome fragment	5;5;0;4	r__Duplodnaviria;k__Heunggongvirae;p__Uroviricota;c__Caudoviricetes;;;;	geNomad	d__Bacteria;p__Firmicutes_A;c__Clostridia;o__Peptostreptococcales;f__Peptostreptococcaceae;g__Clostridioides;s__Clostridioides difficile	Isolate taxonomy	geNomad v1.1.0 (10.5281/zenodo.7015982)
IMGVR_UViG_2541047265_000003	2541047265	2541106461	whole	Host-associated;Human;Unclassified;Unclassified	vOTU_00223619	4073	Linear	0.9826	High-confidence	7.41	0	Genome fragment	7;7;0;7	r__Duplodnaviria;k__Heunggongvirae;p__Uroviricota;c__Caudoviricetes;;;;	geNomad	d__Bacteria;p__Firmicutes_A;c__Clostridia;o__Peptostreptococcales;f__Peptostreptococcaceae;g__Clostridioides;s__Clostridioides difficile	Isolate taxonomy	geNomad v1.1.0 (10.5281/zenodo.7015982)
IMGVR_UViG_2541047266_000002	2541047266	2541106472	whole	Host-associated;Human;Unclassified;Unclassified	vOTU_00217951	5486	Direct terminal repeat	0.9823	High-confidence	69.06	0	Genome fragment	6;6;0;7	r__Monodnaviria;k__Sangervirae;p__Phixviricota;c__Malgrandaviricetes;o__Petitvirales;f__Microviridae;;	geNomad	d__Bacteria;p__Firmicutes_A;c__Clostridia;o__Peptostreptococcales;f__Peptostreptococcaceae;g__Clostridioides;s__Clostridioides difficile	Isolate taxonomy	geNomad v1.1.0 (10.5281/zenodo.7015982)
IMGVR_UViG_2541047267_000002	2541047267	2541106719	whole	Host-associated;Human;Unclassified;Unclassified	vOTU_00217951	5485	Direct terminal repeat	0.9825	High-confidence	67.24	0	Genome fragment	3;3;0;6	r__Monodnaviria;k__Sangervirae;p__Phixviricota;c__Malgrandaviricetes;o__Petitvirales;f__Microviridae;;	geNomad	d__Bacteria;p__Firmicutes_A;c__Clostridia;o__Peptostreptococcales;f__Peptostreptococcaceae;g__Clostridioides;s__Clostridioides difficile	Isolate taxonomy	geNomad v1.1.0 (10.5281/zenodo.7015982)
IMGVR_UViG_2541047267_000004	2541047267	2541106782	whole	Host-associated;Human;Unclassified;Unclassified	vOTU_00223605	28092	Linear	0.9726	High-confidence	51.33	0	Genome fragment	48;48;0;36	r__Duplodnaviria;k__Heunggongvirae;p__Uroviricota;c__Caudoviricetes;;;;	geNomad	d__Bacteria;p__Firmicutes_A;c__Clostridia;o__Peptostreptococcales;f__Peptostreptococcaceae;g__Clostridioides;s__Clostridioides difficile	Isolate taxonomy	geNomad v1.1.0 (10.5281/zenodo.7015982)
IMGVR_UViG_2541047268_000001	2541047268	2541106999	whole	Host-associated;Human;Unclassified;Unclassified	vOTU_00217951	5490	Linear	0.9827	High-confidence	67.33	0	Genome fragment	3;3;0;7	r__Monodnaviria;k__Sangervirae;p__Phixviricota;c__Malgrandaviricetes;o__Petitvirales;f__Microviridae;;	geNomad	d__Bacteria;p__Firmicutes_A;c__Clostridia;o__Peptostreptococcales;f__Peptostreptococcaceae;g__Clostridioides;s__Clostridioides difficile	Isolate taxonomy	geNomad v1.1.0 (10.5281/zenodo.7015982)
IMGVR_UViG_2541047269_000011	2541047269	2541107013	whole	Host-associated;Human;Unclassified;Unclassified	vOTU_00223623	62727	Linear	0.9651	High-confidence	47.63	0	Genome fragment	108;108;0;64	r__Duplodnaviria;k__Heunggongvirae;p__Uroviricota;c__Caudoviricetes;;;;	geNomad	d__Bacteria;p__Firmicutes_A;c__Clostridia;o__Peptostreptococcales;f__Peptostreptococcaceae;g__Clostridioides;s__Clostridioides difficile	Isolate taxonomy	geNomad v1.1.0 (10.5281/zenodo.7015982)
IMGVR_UViG_2541047269_000009	2541047269	2541107036	whole	Host-associated;Human;Unclassified;Unclassified	vOTU_00223624	8986	Linear	0.975	High-confidence	17.23	0	Genome fragment	23;23;0;15	r__Duplodnaviria;k__Heunggongvirae;p__Uroviricota;c__Caudoviricetes;;;;	geNomad	d__Bacteria;p__Firmicutes_A;c__Clostridia;o__Peptostreptococcales;f__Peptostreptococcaceae;g__Clostridioides;s__Clostridioides difficile	Isolate taxonomy	geNomad v1.1.0 (10.5281/zenodo.7015982)
IMGVR_UViG_2541047269_000006	2541047269	2541107037	whole	Host-associated;Human;Unclassified;Unclassified	vOTU_00223625	20616	Linear	0.9804	High-confidence	37.53	0	Genome fragment	28;28;0;27	r__Duplodnaviria;k__Heunggongvirae;p__Uroviricota;c__Caudoviricetes;;;;	geNomad	d__Bacteria;p__Firmicutes_A;c__Clostridia;o__Peptostreptococcales;f__Peptostreptococcaceae;g__Clostridioides;s__Clostridioides difficile	Isolate taxonomy	geNomad v1.1.0 (10.5281/zenodo.7015982)
IMGVR_UViG_2541047269_000010	2541047269	2541107038	whole	Host-associated;Human;Unclassified;Unclassified	vOTU_00219918	47861	Direct terminal repeat	0.9673	High-confidence	100	0	High-quality	73;73;0;52	r__Duplodnaviria;k__Heunggongvirae;p__Uroviricota;c__Caudoviricetes;;;;	geNomad	d__Bacteria;p__Firmicutes_A;c__Clostridia;o__Peptostreptococcales;f__Peptostreptococcaceae;g__Clostridioides;s__Clostridioides difficile	Isolate taxonomy	geNomad v1.1.0 (10.5281/zenodo.7015982)
IMGVR_UViG_2541047269_000014	2541047269	2541107040	whole	Host-associated;Human;Unclassified;Unclassified	vOTU_00217926	5430	Linear	0.9415	High-confidence	10.36	0	Genome fragment	7;7;0;5	r__Duplodnaviria;k__Heunggongvirae;p__Uroviricota;c__Caudoviricetes;;;;	geNomad	d__Bacteria;p__Firmicutes_A;c__Clostridia;o__Peptostreptococcales;f__Peptostreptococcaceae;g__Clostridioides;s__Clostridioides difficile	Isolate taxonomy	geNomad v1.1.0 (10.5281/zenodo.7015982)
IMGVR_UViG_2541047269_000008	2541047269	2541107081	whole	Host-associated;Human;Unclassified;Unclassified	vOTU_00223626	30289	Linear	0.9754	High-confidence	59.73	0	Genome fragment	42;42;0;31	r__Duplodnaviria;k__Heunggongvirae;p__Uroviricota;c__Caudoviricetes;;;;	geNomad	d__Bacteria;p__Firmicutes_A;c__Clostridia;o__Peptostreptococcales;f__Peptostreptococcaceae;g__Clostridioides;s__Clostridioides difficile	Isolate taxonomy	geNomad v1.1.0 (10.5281/zenodo.7015982)
IMGVR_UViG_2541047269_000007	2541047269	2541107083	whole	Host-associated;Human;Unclassified;Unclassified	vOTU_00223627	9979	Linear	0.9782	High-confidence	19.08	0	Genome fragment	26;26;0;19	r__Duplodnaviria;k__Heunggongvirae;p__Uroviricota;c__Caudoviricetes;;;;	geNomad	d__Bacteria;p__Firmicutes_A;c__Clostridia;o__Peptostreptococcales;f__Peptostreptococcaceae;g__Clostridioides;s__Clostridioides difficile	Isolate taxonomy	geNomad v1.1.0 (10.5281/zenodo.7015982)
IMGVR_UViG_2541047269_000013	2541047269	2541107103	whole	Host-associated;Human;Unclassified;Unclassified	vOTU_00223628	6308	Linear	0.942	High-confidence	8.78	0	Genome fragment	14;14;0;4	r__Duplodnaviria;k__Heunggongvirae;p__Uroviricota;c__Caudoviricetes;;;;	geNomad	d__Bacteria;p__Firmicutes_A;c__Clostridia;o__Peptostreptococcales;f__Peptostreptococcaceae;g__Clostridioides;s__Clostridioides difficile	Isolate taxonomy	geNomad v1.1.0 (10.5281/zenodo.7015982)
IMGVR_UViG_2541047269_000005	2541047269	2541107105	whole	Host-associated;Human;Unclassified;Unclassified	vOTU_00217951	5485	Direct terminal repeat	0.9827	High-confidence	69.47	0	Genome fragment	9;9;0;7	r__Monodnaviria;k__Sangervirae;p__Phixviricota;c__Malgrandaviricetes;o__Petitvirales;f__Microviridae;;	geNomad	d__Bacteria;p__Firmicutes_A;c__Clostridia;o__Peptostreptococcales;f__Peptostreptococcaceae;g__Clostridioides;s__Clostridioides difficile	Isolate taxonomy	geNomad v1.1.0 (10.5281/zenodo.7015982)
IMGVR_UViG_2541047269_000012	2541047269	2541107106	whole	Host-associated;Human;Unclassified;Unclassified	vOTU_00223629	61239	Linear	0.9615	High-confidence	46.13	0	Genome fragment	71;70;1;39	r__Duplodnaviria;k__Heunggongvirae;p__Uroviricota;c__Caudoviricetes;;;;	geNomad	d__Bacteria;p__Firmicutes_A;c__Clostridia;o__Peptostreptococcales;f__Peptostreptococcaceae;g__Clostridioides;s__Clostridioides difficile	Isolate taxonomy	geNomad v1.1.0 (10.5281/zenodo.7015982)
IMGVR_UViG_2541047270_000005	2541047270	2541107108	whole	Host-associated;Human;Unclassified;Unclassified	vOTU_00217951	5581	Direct terminal repeat	0.9827	High-confidence	70.47	0	Genome fragment	8;8;0;7	r__Monodnaviria;k__Sangervirae;p__Phixviricota;c__Malgrandaviricetes;o__Petitvirales;f__Microviridae;;	geNomad	d__Bacteria;p__Firmicutes_A;c__Clostridia;o__Peptostreptococcales;f__Peptostreptococcaceae;g__Clostridioides;s__Clostridioides difficile	Isolate taxonomy	geNomad v1.1.0 (10.5281/zenodo.7015982)
IMGVR_UViG_2541047270_000009	2541047270	2541107110	whole	Host-associated;Human;Unclassified;Unclassified	vOTU_00223630	21678	Linear	0.9768	High-confidence	43.49	0	Genome fragment	26;26;0;21	r__Duplodnaviria;k__Heunggongvirae;p__Uroviricota;c__Caudoviricetes;;;;	geNomad	d__Bacteria;p__Firmicutes_A;c__Clostridia;o__Peptostreptococcales;f__Peptostreptococcaceae;g__Clostridioides;s__Clostridioides difficile	Isolate taxonomy	geNomad v1.1.0 (10.5281/zenodo.7015982)
IMGVR_UViG_2541047270_000010	2541047270	2541107123	whole	Host-associated;Human;Unclassified;Unclassified	vOTU_00223631	66572	Linear	0.9714	High-confidence	50.04	0	Genome fragment	104;104;0;71	r__Duplodnaviria;k__Heunggongvirae;p__Uroviricota;c__Caudoviricetes;;;;	geNomad	d__Bacteria;p__Firmicutes_A;c__Clostridia;o__Peptostreptococcales;f__Peptostreptococcaceae;g__Clostridioides;s__Clostridioides difficile	Isolate taxonomy	geNomad v1.1.0 (10.5281/zenodo.7015982)
IMGVR_UViG_2541047270_000006	2541047270	2541107140	whole	Host-associated;Human;Unclassified;Unclassified	vOTU_00223632	5728	Linear	0.9819	High-confidence	11.22	0	Genome fragment	11;11;0;9	r__Duplodnaviria;k__Heunggongvirae;p__Uroviricota;c__Caudoviricetes;;;;	geNomad	d__Bacteria;p__Firmicutes_A;c__Clostridia;o__Peptostreptococcales;f__Peptostreptococcaceae;g__Clostridioides;s__Clostridioides difficile	Isolate taxonomy	geNomad v1.1.0 (10.5281/zenodo.7015982)
IMGVR_UViG_2541047270_000008	2541047270	2541107141	whole	Host-associated;Human;Unclassified;Unclassified	vOTU_00223633	31259	Linear	0.9793	High-confidence	57.1	0	Genome fragment	51;51;0;39	r__Duplodnaviria;k__Heunggongvirae;p__Uroviricota;c__Caudoviricetes;;;;	vOTU with RefSeq genome	d__Bacteria;p__Firmicutes_A;c__Clostridia;o__Peptostreptococcales;f__Peptostreptococcaceae;g__Clostridioides;s__Clostridioides difficile	Isolate taxonomy	geNomad v1.1.0 (10.5281/zenodo.7015982)
IMGVR_UViG_2541047270_000011	2541047270	2541107195	whole	Host-associated;Human;Unclassified;Unclassified	vOTU_00223634	8900	Linear	0.9604	High-confidence	17.19	0	Genome fragment	16;16;0;9	r__Duplodnaviria;k__Heunggongvirae;p__Uroviricota;c__Caudoviricetes;;;;	geNomad	d__Bacteria;p__Firmicutes_A;c__Clostridia;o__Peptostreptococcales;f__Peptostreptococcaceae;g__Clostridioides;s__Clostridioides difficile	Isolate taxonomy	geNomad v1.1.0 (10.5281/zenodo.7015982)
IMGVR_UViG_2541047270_000007	2541047270	2541107196	whole	Host-associated;Human;Unclassified;Unclassified	vOTU_00223635	4158	Linear	0.9798	High-confidence	7.97	0	Genome fragment	9;9;0;7	r__Duplodnaviria;k__Heunggongvirae;p__Uroviricota;c__Caudoviricetes;;;;	geNomad	d__Bacteria;p__Firmicutes_A;c__Clostridia;o__Peptostreptococcales;f__Peptostreptococcaceae;g__Clostridioides;s__Clostridioides difficile	Isolate taxonomy	geNomad v1.1.0 (10.5281/zenodo.7015982)
IMGVR_UViG_2541047270_000012	2541047270	2541107213	whole	Host-associated;Human;Unclassified;Unclassified	vOTU_00223636	72372	Linear	0.9608	High-confidence	54.5	0	Genome fragment	85;83;2;51	r__Duplodnaviria;k__Heunggongvirae;p__Uroviricota;c__Caudoviricetes;;;;	geNomad	d__Bacteria;p__Firmicutes_A;c__Clostridia;o__Peptostreptococcales;f__Peptostreptococcaceae;g__Clostridioides;s__Clostridioides difficile	Isolate taxonomy	geNomad v1.1.0 (10.5281/zenodo.7015982)
IMGVR_UViG_2541047270_000004	2541047270	2541107214	whole	Host-associated;Human;Unclassified;Unclassified	vOTU_00223637	7388	Linear	0.9834	High-confidence	14.67	0	Genome fragment	12;12;0;12	r__Duplodnaviria;k__Heunggongvirae;p__Uroviricota;c__Caudoviricetes;;;;	geNomad	d__Bacteria;p__Firmicutes_A;c__Clostridia;o__Peptostreptococcales;f__Peptostreptococcaceae;g__Clostridioides;s__Clostridioides difficile	Isolate taxonomy	geNomad v1.1.0 (10.5281/zenodo.7015982)
IMGVR_UViG_2541047271_000011	2541047271	2541107217	whole	;;;	vOTU_00223638	18646	Linear	0.976	High-confidence	44.89	0	Genome fragment	32;32;0;25	r__Duplodnaviria;k__Heunggongvirae;p__Uroviricota;c__Caudoviricetes;;;;	geNomad	d__Bacteria;p__Firmicutes_A;c__Clostridia;o__Peptostreptococcales;f__Peptostreptococcaceae;g__Clostridioides;s__Clostridioides difficile	Isolate taxonomy	geNomad v1.1.0 (10.5281/zenodo.7015982)
IMGVR_UViG_2541047271_000014	2541047271	2541107218	whole	;;;	vOTU_00223639	9908	Linear	0.9692	High-confidence	17.5	0	Genome fragment	15;15;0;12	r__Duplodnaviria;k__Heunggongvirae;p__Uroviricota;c__Caudoviricetes;;;;	geNomad	d__Bacteria;p__Firmicutes_A;c__Clostridia;o__Peptostreptococcales;f__Peptostreptococcaceae;g__Clostridioides;s__Clostridioides difficile	Isolate taxonomy	geNomad v1.1.0 (10.5281/zenodo.7015982)
IMGVR_UViG_2541047271_000010	2541047271	2541107219	whole	;;;	vOTU_00223640	5730	Linear	0.9798	High-confidence	13.8	0	Genome fragment	5;5;0;5	r__Duplodnaviria;k__Heunggongvirae;p__Uroviricota;c__Caudoviricetes;;;;	geNomad	d__Bacteria;p__Firmicutes_A;c__Clostridia;o__Peptostreptococcales;f__Peptostreptococcaceae;g__Clostridioides;s__Clostridioides difficile	Isolate taxonomy	geNomad v1.1.0 (10.5281/zenodo.7015982)
IMGVR_UViG_2541047271_000019	2541047271	2541107220	whole	;;;	vOTU_00223641	4348	Linear	0.8932	High-confidence	10.47	0	Genome fragment	1;1;0;1	r__Duplodnaviria;k__Heunggongvirae;p__Uroviricota;c__Caudoviricetes;;;g__Leicestervirus;	vOTU with RefSeq genome	d__Bacteria;p__Firmicutes_A;c__Clostridia;o__Peptostreptococcales;f__Peptostreptococcaceae;g__Clostridioides;s__Clostridioides difficile	Isolate taxonomy	geNomad v1.1.0 (10.5281/zenodo.7015982)
IMGVR_UViG_2541047271_000012	2541047271	2541107221	whole	;;;	vOTU_00223642	13515	Linear	0.9684	High-confidence	32.54	0	Genome fragment	16;16;0;12	r__Duplodnaviria;k__Heunggongvirae;p__Uroviricota;c__Caudoviricetes;;;;	geNomad	d__Bacteria;p__Firmicutes_A;c__Clostridia;o__Peptostreptococcales;f__Peptostreptococcaceae;g__Clostridioides;s__Clostridioides difficile	Isolate taxonomy	geNomad v1.1.0 (10.5281/zenodo.7015982)
IMGVR_UViG_2541047271_000009	2541047271	2541107222	whole	;;;	vOTU_00217951	5486	Linear	0.9823	High-confidence	72.68	0	Genome fragment	9;9;0;6	r__Monodnaviria;k__Sangervirae;p__Phixviricota;c__Malgrandaviricetes;o__Petitvirales;f__Microviridae;;	geNomad	d__Bacteria;p__Firmicutes_A;c__Clostridia;o__Peptostreptococcales;f__Peptostreptococcaceae;g__Clostridioides;s__Clostridioides difficile	Isolate taxonomy	geNomad v1.1.0 (10.5281/zenodo.7015982)
IMGVR_UViG_2541047271_000017	2541047271	2541107225	whole	;;;	vOTU_00223643	13099	Linear	0.9017	High-confidence	38.25	0	Genome fragment	20;20;0;11	r__Duplodnaviria;k__Heunggongvirae;p__Uroviricota;c__Caudoviricetes;;;;	geNomad	d__Bacteria;p__Firmicutes_A;c__Clostridia;o__Peptostreptococcales;f__Peptostreptococcaceae;g__Clostridioides;s__Clostridioides difficile	Isolate taxonomy	geNomad v1.1.0 (10.5281/zenodo.7015982)
IMGVR_UViG_2541047271_000013	2541047271	2541107230	whole	;;;	vOTU_00219918	14626	Linear	0.968	High-confidence	25.84	0	Genome fragment	25;25;0;17	r__Duplodnaviria;k__Heunggongvirae;p__Uroviricota;c__Caudoviricetes;;;;	geNomad	d__Bacteria;p__Firmicutes_A;c__Clostridia;o__Peptostreptococcales;f__Peptostreptococcaceae;g__Clostridioides;s__Clostridioides difficile	Isolate taxonomy	geNomad v1.1.0 (10.5281/zenodo.7015982)
IMGVR_UViG_2541047271_000007	2541047271	2541107258	whole	;;;	vOTU_00223571	5652	Linear	0.9836	High-confidence	10.29	0	Genome fragment	13;13;0;13	r__Duplodnaviria;k__Heunggongvirae;p__Uroviricota;c__Caudoviricetes;;;;	geNomad	d__Bacteria;p__Firmicutes_A;c__Clostridia;o__Peptostreptococcales;f__Peptostreptococcaceae;g__Clostridioides;s__Clostridioides difficile	Isolate taxonomy	geNomad v1.1.0 (10.5281/zenodo.7015982)
IMGVR_UViG_2541047271_000015	2541047271	2541107260	whole	;;;	vOTU_00223644	4336	Linear	0.9526	High-confidence	5.87	0	Genome fragment	6;6;0;2	r__Duplodnaviria;k__Heunggongvirae;p__Uroviricota;c__Caudoviricetes;;;;	geNomad	d__Bacteria;p__Firmicutes_A;c__Clostridia;o__Peptostreptococcales;f__Peptostreptococcaceae;g__Clostridioides;s__Clostridioides difficile	Isolate taxonomy	geNomad v1.1.0 (10.5281/zenodo.7015982)
IMGVR_UViG_2541047271_000018	2541047271	2541107271	whole	;;;	vOTU_00223645	10398	Linear	0.9441	High-confidence	27.96	0	Genome fragment	15;15;0;13	r__Duplodnaviria;k__Heunggongvirae;p__Uroviricota;c__Caudoviricetes;;;;	geNomad	d__Bacteria;p__Firmicutes_A;c__Clostridia;o__Peptostreptococcales;f__Peptostreptococcaceae;g__Clostridioides;s__Clostridioides difficile	Isolate taxonomy	geNomad v1.1.0 (10.5281/zenodo.7015982)
IMGVR_UViG_2541047271_000008	2541047271	2541107327	whole	;;;	vOTU_00217925	4607	Linear	0.9827	High-confidence	8.95	0	Genome fragment	9;9;0;8	r__Duplodnaviria;k__Heunggongvirae;p__Uroviricota;c__Caudoviricetes;;;;	geNomad	d__Bacteria;p__Firmicutes_A;c__Clostridia;o__Peptostreptococcales;f__Peptostreptococcaceae;g__Clostridioides;s__Clostridioides difficile	Isolate taxonomy	geNomad v1.1.0 (10.5281/zenodo.7015982)
IMGVR_UViG_2541047271_000016	2541047271	2541107330	whole	;;;	vOTU_00223646	11752	Linear	0.9504	High-confidence	23.53	0	Genome fragment	18;18;0;10	r__Duplodnaviria;k__Heunggongvirae;p__Uroviricota;c__Caudoviricetes;;;;	geNomad	d__Bacteria;p__Firmicutes_A;c__Clostridia;o__Peptostreptococcales;f__Peptostreptococcaceae;g__Clostridioides;s__Clostridioides difficile	Isolate taxonomy	geNomad v1.1.0 (10.5281/zenodo.7015982)
IMGVR_UViG_2541047272_000001	2541047272	2541107384	whole	Host-associated;Human;Unclassified;Unclassified	vOTU_00217951	5486	Direct terminal repeat	0.9822	High-confidence	69.14	0	Genome fragment	7;7;0;6	r__Monodnaviria;k__Sangervirae;p__Phixviricota;c__Malgrandaviricetes;o__Petitvirales;f__Microviridae;;	geNomad	d__Bacteria;p__Firmicutes_A;c__Clostridia;o__Peptostreptococcales;f__Peptostreptococcaceae;g__Clostridioides;s__Clostridioides difficile	Isolate taxonomy	geNomad v1.1.0 (10.5281/zenodo.7015982)
IMGVR_UViG_2541047273_000017	2541047273	2541107395	whole	Host-associated;Human;Unclassified;Unclassified	vOTU_00223648	41768	Linear	0.9669	High-confidence	73.79	0	Genome fragment	61;61;0;43	r__Duplodnaviria;k__Heunggongvirae;p__Uroviricota;c__Caudoviricetes;;;;	geNomad	d__Bacteria;p__Firmicutes_A;c__Clostridia;o__Peptostreptococcales;f__Peptostreptococcaceae;g__Clostridioides;s__Clostridioides difficile	Isolate taxonomy	geNomad v1.1.0 (10.5281/zenodo.7015982)
IMGVR_UViG_2541047273_000010	2541047273	2541107396	whole	Host-associated;Human;Unclassified;Unclassified	vOTU_00223649	7933	Linear	0.98	High-confidence	19.1	0	Genome fragment	5;5;0;5	r__Duplodnaviria;k__Heunggongvirae;p__Uroviricota;c__Caudoviricetes;;;;	geNomad	d__Bacteria;p__Firmicutes_A;c__Clostridia;o__Peptostreptococcales;f__Peptostreptococcaceae;g__Clostridioides;s__Clostridioides difficile	Isolate taxonomy	geNomad v1.1.0 (10.5281/zenodo.7015982)
IMGVR_UViG_2541047273_000019	2541047273	2541107397	whole	Host-associated;Human;Unclassified;Unclassified	vOTU_00223650	4626	Linear	0.9374	High-confidence	11.14	0	Genome fragment	12;12;0;8	r__Duplodnaviria;k__Heunggongvirae;p__Uroviricota;c__Caudoviricetes;;;;	geNomad	d__Bacteria;p__Firmicutes_A;c__Clostridia;o__Peptostreptococcales;f__Peptostreptococcaceae;g__Clostridioides;s__Clostridioides difficile	Isolate taxonomy	geNomad v1.1.0 (10.5281/zenodo.7015982)
IMGVR_UViG_2541047273_000011	2541047273	2541107398	whole	Host-associated;Human;Unclassified;Unclassified	vOTU_00223651	6250	Linear	0.9799	High-confidence	12.55	0	Genome fragment	9;9;0;6	r__Duplodnaviria;k__Heunggongvirae;p__Uroviricota;c__Caudoviricetes;;;;	geNomad	d__Bacteria;p__Firmicutes_A;c__Clostridia;o__Peptostreptococcales;f__Peptostreptococcaceae;g__Clostridioides;s__Clostridioides difficile	Isolate taxonomy	geNomad v1.1.0 (10.5281/zenodo.7015982)
IMGVR_UViG_2541047273_000008	2541047273	2541107399	whole	Host-associated;Human;Unclassified;Unclassified	vOTU_00223652	4851	Linear	0.9816	High-confidence	9.65	0	Genome fragment	7;7;0;6	r__Duplodnaviria;k__Heunggongvirae;p__Uroviricota;c__Caudoviricetes;;;;	geNomad	d__Bacteria;p__Firmicutes_A;c__Clostridia;o__Peptostreptococcales;f__Peptostreptococcaceae;g__Clostridioides;s__Clostridioides difficile	Isolate taxonomy	geNomad v1.1.0 (10.5281/zenodo.7015982)
IMGVR_UViG_2541047273_000009	2541047273	2541107403	whole	Host-associated;Human;Unclassified;Unclassified	vOTU_00223570	5173	Linear	0.9813	High-confidence	10.38	0	Genome fragment	9;9;0;8	r__Duplodnaviria;k__Heunggongvirae;p__Uroviricota;c__Caudoviricetes;;;;	geNomad	d__Bacteria;p__Firmicutes_A;c__Clostridia;o__Peptostreptococcales;f__Peptostreptococcaceae;g__Clostridioides;s__Clostridioides difficile	Isolate taxonomy	geNomad v1.1.0 (10.5281/zenodo.7015982)
IMGVR_UViG_2541047273_000018	2541047273	2541107404	whole	Host-associated;Human;Unclassified;Unclassified	vOTU_00223653	66076	Linear	0.9596	High-confidence	50.06	0	Genome fragment	75;74;1;43	r__Duplodnaviria;k__Heunggongvirae;p__Uroviricota;c__Caudoviricetes;;;;	geNomad	d__Bacteria;p__Firmicutes_A;c__Clostridia;o__Peptostreptococcales;f__Peptostreptococcaceae;g__Clostridioides;s__Clostridioides difficile	Isolate taxonomy	geNomad v1.1.0 (10.5281/zenodo.7015982)
IMGVR_UViG_2541047273_000007	2541047273	2541107409	whole	Host-associated;Human;Unclassified;Unclassified	vOTU_00223654	5050	Linear	0.9826	High-confidence	10.01	0	Genome fragment	8;8;0;7	r__Duplodnaviria;k__Heunggongvirae;p__Uroviricota;c__Caudoviricetes;;;;	geNomad	d__Bacteria;p__Firmicutes_A;c__Clostridia;o__Peptostreptococcales;f__Peptostreptococcaceae;g__Clostridioides;s__Clostridioides difficile	Isolate taxonomy	geNomad v1.1.0 (10.5281/zenodo.7015982)
IMGVR_UViG_2541047273_000013	2541047273	2541107410	whole	Host-associated;Human;Unclassified;Unclassified	vOTU_00223655	5194	Linear	0.9771	High-confidence	12.51	0	Genome fragment	10;10;0;9	r__Duplodnaviria;k__Heunggongvirae;p__Uroviricota;c__Caudoviricetes;;;;	geNomad	d__Bacteria;p__Firmicutes_A;c__Clostridia;o__Peptostreptococcales;f__Peptostreptococcaceae;g__Clostridioides;s__Clostridioides difficile	Isolate taxonomy	geNomad v1.1.0 (10.5281/zenodo.7015982)
IMGVR_UViG_2541047273_000006	2541047273	2541107411	whole	Host-associated;Human;Unclassified;Unclassified	vOTU_00217951	5486	Direct terminal repeat	0.9827	High-confidence	67.25	0	Genome fragment	7;7;0;6	r__Monodnaviria;k__Sangervirae;p__Phixviricota;c__Malgrandaviricetes;o__Petitvirales;f__Microviridae;;	geNomad	d__Bacteria;p__Firmicutes_A;c__Clostridia;o__Peptostreptococcales;f__Peptostreptococcaceae;g__Clostridioides;s__Clostridioides difficile	Isolate taxonomy	geNomad v1.1.0 (10.5281/zenodo.7015982)
IMGVR_UViG_2541047273_000016	2541047273	2541107412	whole	Host-associated;Human;Unclassified;Unclassified	vOTU_00223656	57042	Linear	0.9672	High-confidence	43.01	0	Genome fragment	98;98;0;58	r__Duplodnaviria;k__Heunggongvirae;p__Uroviricota;c__Caudoviricetes;;;;	geNomad	d__Bacteria;p__Firmicutes_A;c__Clostridia;o__Peptostreptococcales;f__Peptostreptococcaceae;g__Clostridioides;s__Clostridioides difficile	Isolate taxonomy	geNomad v1.1.0 (10.5281/zenodo.7015982)
IMGVR_UViG_2541047273_000015	2541047273	2541107413	whole	Host-associated;Human;Unclassified;Unclassified	vOTU_00223657	12243	Linear	0.9667	High-confidence	31.96	0	Genome fragment	16;16;0;13	r__Duplodnaviria;k__Heunggongvirae;p__Uroviricota;c__Caudoviricetes;;;;	geNomad	d__Bacteria;p__Firmicutes_A;c__Clostridia;o__Peptostreptococcales;f__Peptostreptococcaceae;g__Clostridioides;s__Clostridioides difficile	Isolate taxonomy	geNomad v1.1.0 (10.5281/zenodo.7015982)
IMGVR_UViG_2541047273_000020	2541047273	2541107425	whole	Host-associated;Human;Unclassified;Unclassified	vOTU_00223658	9027	Linear	0.9299	High-confidence	6.84	0	Genome fragment	16;16;0;7	r__Duplodnaviria;k__Heunggongvirae;p__Uroviricota;c__Caudoviricetes;;;;	geNomad	d__Bacteria;p__Firmicutes_A;c__Clostridia;o__Peptostreptococcales;f__Peptostreptococcaceae;g__Clostridioides;s__Clostridioides difficile	Isolate taxonomy	geNomad v1.1.0 (10.5281/zenodo.7015982)
IMGVR_UViG_2541047273_000014	2541047273	2541107454	whole	Host-associated;Human;Unclassified;Unclassified	vOTU_00223659	25381	Linear	0.9775	High-confidence	46.29	0	Genome fragment	38;38;0;28	r__Duplodnaviria;k__Heunggongvirae;p__Uroviricota;c__Caudoviricetes;;;;	geNomad	d__Bacteria;p__Firmicutes_A;c__Clostridia;o__Peptostreptococcales;f__Peptostreptococcaceae;g__Clostridioides;s__Clostridioides difficile	Isolate taxonomy	geNomad v1.1.0 (10.5281/zenodo.7015982)
IMGVR_UViG_2541047273_000022	2541047273	2541107455	whole	Host-associated;Human;Unclassified;Unclassified	vOTU_00217926	4926	Linear	0.9185	High-confidence	9.39	0	Genome fragment	6;6;0;4	r__Duplodnaviria;k__Heunggongvirae;p__Uroviricota;c__Caudoviricetes;;;;	geNomad	d__Bacteria;p__Firmicutes_A;c__Clostridia;o__Peptostreptococcales;f__Peptostreptococcaceae;g__Clostridioides;s__Clostridioides difficile	Isolate taxonomy	geNomad v1.1.0 (10.5281/zenodo.7015982)
IMGVR_UViG_2541047273_000012	2541047273	2541107537	whole	Host-associated;Human;Unclassified;Unclassified	vOTU_00223635	4528	Linear	0.9779	High-confidence	8.72	0	Genome fragment	12;12;0;8	r__Duplodnaviria;k__Heunggongvirae;p__Uroviricota;c__Caudoviricetes;;;;	geNomad	d__Bacteria;p__Firmicutes_A;c__Clostridia;o__Peptostreptococcales;f__Peptostreptococcaceae;g__Clostridioides;s__Clostridioides difficile	Isolate taxonomy	geNomad v1.1.0 (10.5281/zenodo.7015982)
IMGVR_UViG_2541047274_000006	2541047274	2541107608	whole	Host-associated;Human;Unclassified;Unclassified	vOTU_00223660	11161	Linear	0.9745	High-confidence	28.16	0	Genome fragment	17;17;0;14	r__Duplodnaviria;k__Heunggongvirae;p__Uroviricota;c__Caudoviricetes;;;;	geNomad	d__Bacteria;p__Firmicutes_A;c__Clostridia;o__Peptostreptococcales;f__Peptostreptococcaceae;g__Clostridioides;s__Clostridioides difficile	Isolate taxonomy	geNomad v1.1.0 (10.5281/zenodo.7015982)
IMGVR_UViG_2541047274_000008	2541047274	2541107609	whole	Host-associated;Human;Unclassified;Unclassified	vOTU_00223661	16483	Linear	0.9684	High-confidence	29.98	0	Genome fragment	18;18;0;15	r__Duplodnaviria;k__Heunggongvirae;p__Uroviricota;c__Caudoviricetes;;;;	geNomad	d__Bacteria;p__Firmicutes_A;c__Clostridia;o__Peptostreptococcales;f__Peptostreptococcaceae;g__Clostridioides;s__Clostridioides difficile	Isolate taxonomy	geNomad v1.1.0 (10.5281/zenodo.7015982)
IMGVR_UViG_2541047274_000005	2541047274	2541107698	whole	Host-associated;Human;Unclassified;Unclassified	vOTU_00217951	6026	Linear	0.9829	High-confidence	61.73	0	Genome fragment	8;8;0;8	r__Monodnaviria;k__Sangervirae;p__Phixviricota;c__Malgrandaviricetes;o__Petitvirales;f__Microviridae;;	geNomad	d__Bacteria;p__Firmicutes_A;c__Clostridia;o__Peptostreptococcales;f__Peptostreptococcaceae;g__Clostridioides;s__Clostridioides difficile	Isolate taxonomy	geNomad v1.1.0 (10.5281/zenodo.7015982)
IMGVR_UViG_2541047274_000009	2541047274	2541107699	whole	Host-associated;Human;Unclassified;Unclassified	vOTU_00223662	5181	Linear	0.966	High-confidence	9.15	0	Genome fragment	4;4;0;3	r__Duplodnaviria;k__Heunggongvirae;p__Uroviricota;c__Caudoviricetes;;;;	geNomad	d__Bacteria;p__Firmicutes_A;c__Clostridia;o__Peptostreptococcales;f__Peptostreptococcaceae;g__Clostridioides;s__Clostridioides difficile	Isolate taxonomy	geNomad v1.1.0 (10.5281/zenodo.7015982)
IMGVR_UViG_2541047274_000007	2541047274	2541107709	whole	Host-associated;Human;Unclassified;Unclassified	vOTU_00223663	29396	Linear	0.9682	High-confidence	51.93	0	Genome fragment	50;50;0;35	r__Duplodnaviria;k__Heunggongvirae;p__Uroviricota;c__Caudoviricetes;;;;	geNomad	d__Bacteria;p__Firmicutes_A;c__Clostridia;o__Peptostreptococcales;f__Peptostreptococcaceae;g__Clostridioides;s__Clostridioides difficile	Isolate taxonomy	geNomad v1.1.0 (10.5281/zenodo.7015982)
IMGVR_UViG_2541047275_000009	2541047275	2541107717	whole	Host-associated;Human;Unclassified;Unclassified	vOTU_00218286	63390	Linear	0.9675	High-confidence	48.13	0	Genome fragment	69;68;1;43	r__Duplodnaviria;k__Heunggongvirae;p__Uroviricota;c__Caudoviricetes;;;;	geNomad	d__Bacteria;p__Firmicutes_A;c__Clostridia;o__Peptostreptococcales;f__Peptostreptococcaceae;g__Clostridioides;s__Clostridioides difficile	Isolate taxonomy	geNomad v1.1.0 (10.5281/zenodo.7015982)
IMGVR_UViG_2541047275_000006	2541047275	2541107721	whole	Host-associated;Human;Unclassified;Unclassified	vOTU_00217951	5486	Direct terminal repeat	0.9827	High-confidence	67.25	0	Genome fragment	9;9;0;6	r__Monodnaviria;k__Sangervirae;p__Phixviricota;c__Malgrandaviricetes;o__Petitvirales;f__Microviridae;;	geNomad	d__Bacteria;p__Firmicutes_A;c__Clostridia;o__Peptostreptococcales;f__Peptostreptococcaceae;g__Clostridioides;s__Clostridioides difficile	Isolate taxonomy	geNomad v1.1.0 (10.5281/zenodo.7015982)
IMGVR_UViG_2541047275_000010	2541047275	2541107735	whole	Host-associated;Human;Unclassified;Unclassified	vOTU_00223623	68033	Linear	0.9636	High-confidence	51.66	0	Genome fragment	116;116;0;72	r__Duplodnaviria;k__Heunggongvirae;p__Uroviricota;c__Caudoviricetes;;;;	geNomad	d__Bacteria;p__Firmicutes_A;c__Clostridia;o__Peptostreptococcales;f__Peptostreptococcaceae;g__Clostridioides;s__Clostridioides difficile	Isolate taxonomy	geNomad v1.1.0 (10.5281/zenodo.7015982)
IMGVR_UViG_2541047275_000007	2541047275	2541107759	whole	Host-associated;Human;Unclassified;Unclassified	vOTU_00223664	12276	Linear	0.9817	High-confidence	22.29	0	Genome fragment	13;13;0;10	r__Duplodnaviria;k__Heunggongvirae;p__Uroviricota;c__Caudoviricetes;;;;	geNomad	d__Bacteria;p__Firmicutes_A;c__Clostridia;o__Peptostreptococcales;f__Peptostreptococcaceae;g__Clostridioides;s__Clostridioides difficile	Isolate taxonomy	geNomad v1.1.0 (10.5281/zenodo.7015982)
IMGVR_UViG_2541047275_000008	2541047275	2541107825	whole	Host-associated;Human;Unclassified;Unclassified	vOTU_00223665	19940	Linear	0.98	High-confidence	39.01	0	Genome fragment	24;24;0;21	r__Duplodnaviria;k__Heunggongvirae;p__Uroviricota;c__Caudoviricetes;;;;	geNomad	d__Bacteria;p__Firmicutes_A;c__Clostridia;o__Peptostreptococcales;f__Peptostreptococcaceae;g__Clostridioides;s__Clostridioides difficile	Isolate taxonomy	geNomad v1.1.0 (10.5281/zenodo.7015982)
IMGVR_UViG_2541047276_000016	2541047276	2541107853	whole	;;;	vOTU_00223666	69127	Linear	0.9638	High-confidence	52.49	0	Genome fragment	118;118;0;69	r__Duplodnaviria;k__Heunggongvirae;p__Uroviricota;c__Caudoviricetes;;;;	geNomad	d__Bacteria;p__Firmicutes_A;c__Clostridia;o__Peptostreptococcales;f__Peptostreptococcaceae;g__Clostridioides;s__Clostridioides difficile	Isolate taxonomy	geNomad v1.1.0 (10.5281/zenodo.7015982)
IMGVR_UViG_2541047276_000014	2541047276	2541107878	whole	;;;	vOTU_00223624	9080	Linear	0.9744	High-confidence	17.41	0	Genome fragment	23;23;0;16	r__Duplodnaviria;k__Heunggongvirae;p__Uroviricota;c__Caudoviricetes;;;;	geNomad	d__Bacteria;p__Firmicutes_A;c__Clostridia;o__Peptostreptococcales;f__Peptostreptococcaceae;g__Clostridioides;s__Clostridioides difficile	Isolate taxonomy	geNomad v1.1.0 (10.5281/zenodo.7015982)
IMGVR_UViG_2541047276_000009	2541047276	2541107879	whole	;;;	vOTU_00223625	23393	Linear	0.9804	High-confidence	42.6	0	Genome fragment	33;33;0;29	r__Duplodnaviria;k__Heunggongvirae;p__Uroviricota;c__Caudoviricetes;;;;	geNomad	d__Bacteria;p__Firmicutes_A;c__Clostridia;o__Peptostreptococcales;f__Peptostreptococcaceae;g__Clostridioides;s__Clostridioides difficile	Isolate taxonomy	geNomad v1.1.0 (10.5281/zenodo.7015982)
IMGVR_UViG_2541047276_000007	2541047276	2541107881	whole	;;;	vOTU_00217925	4576	Linear	0.9823	High-confidence	9.13	0	Genome fragment	9;9;0;8	r__Duplodnaviria;k__Heunggongvirae;p__Uroviricota;c__Caudoviricetes;;;;	geNomad	d__Bacteria;p__Firmicutes_A;c__Clostridia;o__Peptostreptococcales;f__Peptostreptococcaceae;g__Clostridioides;s__Clostridioides difficile	Isolate taxonomy	geNomad v1.1.0 (10.5281/zenodo.7015982)
IMGVR_UViG_2541047276_000021	2541047276	2541107955	whole	;;;	vOTU_00217926	5714	Linear	0.9359	High-confidence	10.9	0	Genome fragment	7;7;0;4	r__Duplodnaviria;k__Heunggongvirae;p__Uroviricota;c__Caudoviricetes;;;;	geNomad	d__Bacteria;p__Firmicutes_A;c__Clostridia;o__Peptostreptococcales;f__Peptostreptococcaceae;g__Clostridioides;s__Clostridioides difficile	Isolate taxonomy	geNomad v1.1.0 (10.5281/zenodo.7015982)
IMGVR_UViG_2541047276_000010	2541047276	2541107956	whole	;;;	vOTU_00223667	4133	Linear	0.9794	High-confidence	8.48	0	Genome fragment	7;7;0;6	r__Duplodnaviria;k__Heunggongvirae;p__Uroviricota;c__Caudoviricetes;;;;	geNomad	d__Bacteria;p__Firmicutes_A;c__Clostridia;o__Peptostreptococcales;f__Peptostreptococcaceae;g__Clostridioides;s__Clostridioides difficile	Isolate taxonomy	geNomad v1.1.0 (10.5281/zenodo.7015982)
IMGVR_UViG_2541047276_000011	2541047276	2541107957	whole	;;;	vOTU_00223626	27043	Linear	0.9776	High-confidence	53.36	0	Genome fragment	36;36;0;29	r__Duplodnaviria;k__Heunggongvirae;p__Uroviricota;c__Caudoviricetes;;;;	geNomad	d__Bacteria;p__Firmicutes_A;c__Clostridia;o__Peptostreptococcales;f__Peptostreptococcaceae;g__Clostridioides;s__Clostridioides difficile	Isolate taxonomy	geNomad v1.1.0 (10.5281/zenodo.7015982)
IMGVR_UViG_2541047276_000013	2541047276	2541107959	whole	;;;	vOTU_00223627	10466	Linear	0.976	High-confidence	20.01	0	Genome fragment	25;25;0;19	r__Duplodnaviria;k__Heunggongvirae;p__Uroviricota;c__Caudoviricetes;;;;	geNomad	d__Bacteria;p__Firmicutes_A;c__Clostridia;o__Peptostreptococcales;f__Peptostreptococcaceae;g__Clostridioides;s__Clostridioides difficile	Isolate taxonomy	geNomad v1.1.0 (10.5281/zenodo.7015982)
IMGVR_UViG_2541047276_000020	2541047276	2541107982	whole	;;;	vOTU_00223668	18502	Linear	0.9474	High-confidence	51.79	0	Genome fragment	30;30;0;18	r__Duplodnaviria;k__Heunggongvirae;p__Uroviricota;c__Caudoviricetes;;;;	geNomad	d__Bacteria;p__Firmicutes_A;c__Clostridia;o__Peptostreptococcales;f__Peptostreptococcaceae;g__Clostridioides;s__Clostridioides difficile	Isolate taxonomy	geNomad v1.1.0 (10.5281/zenodo.7015982)
IMGVR_UViG_2541047276_000012	2541047276	2541107989	whole	;;;	vOTU_00223669	27307	Linear	0.9777	High-confidence	48.24	0	Genome fragment	42;42;0;32	r__Duplodnaviria;k__Heunggongvirae;p__Uroviricota;c__Caudoviricetes;;;;	geNomad	d__Bacteria;p__Firmicutes_A;c__Clostridia;o__Peptostreptococcales;f__Peptostreptococcaceae;g__Clostridioides;s__Clostridioides difficile	Isolate taxonomy	geNomad v1.1.0 (10.5281/zenodo.7015982)
IMGVR_UViG_2541047276_000008	2541047276	2541107992	whole	;;;	vOTU_00217951	5488	Direct terminal repeat	0.982	High-confidence	64.9	0	Genome fragment	8;8;0;6	r__Monodnaviria;k__Sangervirae;p__Phixviricota;c__Malgrandaviricetes;o__Petitvirales;f__Microviridae;;	geNomad	d__Bacteria;p__Firmicutes_A;c__Clostridia;o__Peptostreptococcales;f__Peptostreptococcaceae;g__Clostridioides;s__Clostridioides difficile	Isolate taxonomy	geNomad v1.1.0 (10.5281/zenodo.7015982)
IMGVR_UViG_2541047276_000019	2541047276	2541107993	whole	;;;	vOTU_00223670	13933	Linear	0.9511	High-confidence	10.58	0	Genome fragment	25;25;0;13	r__Duplodnaviria;k__Heunggongvirae;p__Uroviricota;c__Caudoviricetes;;;;	geNomad	d__Bacteria;p__Firmicutes_A;c__Clostridia;o__Peptostreptococcales;f__Peptostreptococcaceae;g__Clostridioides;s__Clostridioides difficile	Isolate taxonomy	geNomad v1.1.0 (10.5281/zenodo.7015982)
IMGVR_UViG_2541047276_000017	2541047276	2541107994	whole	;;;	vOTU_00223628	6003	Linear	0.9568	High-confidence	8.23	0	Genome fragment	12;12;0;4	r__Duplodnaviria;k__Heunggongvirae;p__Uroviricota;c__Caudoviricetes;;;;	geNomad	d__Bacteria;p__Firmicutes_A;c__Clostridia;o__Peptostreptococcales;f__Peptostreptococcaceae;g__Clostridioides;s__Clostridioides difficile	Isolate taxonomy	geNomad v1.1.0 (10.5281/zenodo.7015982)
IMGVR_UViG_2541047276_000015	2541047276	2541107997	whole	;;;	vOTU_00223671	48491	Linear	0.9644	High-confidence	36.57	0	Genome fragment	45;44;1;27	r__Duplodnaviria;k__Heunggongvirae;p__Uroviricota;c__Caudoviricetes;;;;	geNomad	d__Bacteria;p__Firmicutes_A;c__Clostridia;o__Peptostreptococcales;f__Peptostreptococcaceae;g__Clostridioides;s__Clostridioides difficile	Isolate taxonomy	geNomad v1.1.0 (10.5281/zenodo.7015982)
IMGVR_UViG_2541047277_000003	2541047277	2541108022	whole	Host-associated;Human;Unclassified;Unclassified	vOTU_00223672	11989	Linear	0.9803	High-confidence	21.79	0	Genome fragment	15;15;0;13	r__Duplodnaviria;k__Heunggongvirae;p__Uroviricota;c__Caudoviricetes;;;;	geNomad	d__Bacteria;p__Firmicutes_A;c__Clostridia;o__Peptostreptococcales;f__Peptostreptococcaceae;g__Clostridioides;s__Clostridioides difficile	Isolate taxonomy	geNomad v1.1.0 (10.5281/zenodo.7015982)
IMGVR_UViG_2541047277_000004	2541047277	2541108023	whole	Host-associated;Human;Unclassified;Unclassified	vOTU_00223673	16220	Linear	0.8797	High-confidence	27.09	0	Genome fragment	19;19;0;5	r__Duplodnaviria;k__Heunggongvirae;p__Uroviricota;c__Caudoviricetes;;;;	geNomad	d__Bacteria;p__Firmicutes_A;c__Clostridia;o__Peptostreptococcales;f__Peptostreptococcaceae;g__Clostridioides;s__Clostridioides difficile	Isolate taxonomy	geNomad v1.1.0 (10.5281/zenodo.7015982)
IMGVR_UViG_2541047277_000002	2541047277	2541108056	whole	Host-associated;Human;Unclassified;Unclassified	vOTU_00217951	5486	Direct terminal repeat	0.9828	High-confidence	66.23	0	Genome fragment	3;3;0;7	r__Monodnaviria;k__Sangervirae;p__Phixviricota;c__Malgrandaviricetes;o__Petitvirales;f__Microviridae;;	geNomad	d__Bacteria;p__Firmicutes_A;c__Clostridia;o__Peptostreptococcales;f__Peptostreptococcaceae;g__Clostridioides;s__Clostridioides difficile	Isolate taxonomy	geNomad v1.1.0 (10.5281/zenodo.7015982)
IMGVR_UViG_2541047278_000003	2541047278	2541108068	whole	;;;	vOTU_00217951	5485	Direct terminal repeat	0.9826	High-confidence	65.09	0	Genome fragment	7;7;0;7	r__Monodnaviria;k__Sangervirae;p__Phixviricota;c__Malgrandaviricetes;o__Petitvirales;f__Microviridae;;	geNomad	d__Bacteria;p__Firmicutes_A;c__Clostridia;o__Peptostreptococcales;f__Peptostreptococcaceae;g__Clostridioides;s__Clostridioides difficile	Isolate taxonomy	geNomad v1.1.0 (10.5281/zenodo.7015982)
IMGVR_UViG_2541047278_000004	2541047278	2541108114	whole	;;;	vOTU_00223632	4103	Linear	0.9808	High-confidence	8.32	0	Genome fragment	10;10;0;8	r__Duplodnaviria;k__Heunggongvirae;p__Uroviricota;c__Caudoviricetes;;;;	geNomad	d__Bacteria;p__Firmicutes_A;c__Clostridia;o__Peptostreptococcales;f__Peptostreptococcaceae;g__Clostridioides;s__Clostridioides difficile	Isolate taxonomy	geNomad v1.1.0 (10.5281/zenodo.7015982)
IMGVR_UViG_2541047278_000006	2541047278	2541108115	whole	;;;	vOTU_00223633	25214	Linear	0.9799	High-confidence	46	0	Genome fragment	36;36;0;30	r__Duplodnaviria;k__Heunggongvirae;p__Uroviricota;c__Caudoviricetes;;;;	vOTU with RefSeq genome	d__Bacteria;p__Firmicutes_A;c__Clostridia;o__Peptostreptococcales;f__Peptostreptococcaceae;g__Clostridioides;s__Clostridioides difficile	Isolate taxonomy	geNomad v1.1.0 (10.5281/zenodo.7015982)
IMGVR_UViG_2541047278_000005	2541047278	2541108198	whole	;;;	vOTU_00223651	25051	Linear	0.981	High-confidence	50.3	0	Genome fragment	27;27;0;25	r__Duplodnaviria;k__Heunggongvirae;p__Uroviricota;c__Caudoviricetes;;;;	geNomad	d__Bacteria;p__Firmicutes_A;c__Clostridia;o__Peptostreptococcales;f__Peptostreptococcaceae;g__Clostridioides;s__Clostridioides difficile	Isolate taxonomy	geNomad v1.1.0 (10.5281/zenodo.7015982)
IMGVR_UViG_2541047278_000007	2541047278	2541108199	whole	;;;	vOTU_00223675	4971	Linear	0.9778	High-confidence	9.48	0	Genome fragment	11;11;0;9	r__Duplodnaviria;k__Heunggongvirae;p__Uroviricota;c__Caudoviricetes;;;;	geNomad	d__Bacteria;p__Firmicutes_A;c__Clostridia;o__Peptostreptococcales;f__Peptostreptococcaceae;g__Clostridioides;s__Clostridioides difficile	Isolate taxonomy	geNomad v1.1.0 (10.5281/zenodo.7015982)
IMGVR_UViG_2541047279_000005	2541047279	2541108245	whole	;;;	vOTU_00223669	5015	Linear	0.9581	High-confidence	8.86	0	Genome fragment	11;11;0;9	r__Duplodnaviria;k__Heunggongvirae;p__Uroviricota;c__Caudoviricetes;;;;	geNomad	d__Bacteria;p__Firmicutes_A;c__Clostridia;o__Peptostreptococcales;f__Peptostreptococcaceae;g__Clostridioides;s__Clostridioides difficile	Isolate taxonomy	geNomad v1.1.0 (10.5281/zenodo.7015982)
IMGVR_UViG_2541047279_000002	2541047279	2541108248	whole	;;;	vOTU_00217951	5826	Direct terminal repeat	0.9829	High-confidence	75.99	0	Genome fragment	7;7;0;7	r__Monodnaviria;k__Sangervirae;p__Phixviricota;c__Malgrandaviricetes;o__Petitvirales;f__Microviridae;;	geNomad	d__Bacteria;p__Firmicutes_A;c__Clostridia;o__Peptostreptococcales;f__Peptostreptococcaceae;g__Clostridioides;s__Clostridioides difficile	Isolate taxonomy	geNomad v1.1.0 (10.5281/zenodo.7015982)
IMGVR_UViG_2541047279_000003	2541047279	2541108293	whole	;;;	vOTU_00223677	8655	Linear	0.9806	High-confidence	15.78	0	Genome fragment	9;9;0;9	r__Duplodnaviria;k__Heunggongvirae;p__Uroviricota;c__Caudoviricetes;;;;	geNomad	d__Bacteria;p__Firmicutes_A;c__Clostridia;o__Peptostreptococcales;f__Peptostreptococcaceae;g__Clostridioides;s__Clostridioides difficile	Isolate taxonomy	geNomad v1.1.0 (10.5281/zenodo.7015982)
IMGVR_UViG_2541047279_000004	2541047279	2541108294	whole	;;;	vOTU_00223678	6443	Linear	0.9413	High-confidence	11.48	0	Genome fragment	11;11;0;8	r__Duplodnaviria;k__Heunggongvirae;p__Uroviricota;c__Caudoviricetes;;;;	geNomad	d__Bacteria;p__Firmicutes_A;c__Clostridia;o__Peptostreptococcales;f__Peptostreptococcaceae;g__Clostridioides;s__Clostridioides difficile	Isolate taxonomy	geNomad v1.1.0 (10.5281/zenodo.7015982)
IMGVR_UViG_2541047279_000008	2541047279	2541108382	whole	;;;	vOTU_00223679	6790	Linear	0.8878	High-confidence	15.77	0	Genome fragment	11;11;0;6	r__Duplodnaviria;k__Heunggongvirae;p__Uroviricota;c__Caudoviricetes;;;;	geNomad	d__Bacteria;p__Firmicutes_A;c__Clostridia;o__Peptostreptococcales;f__Peptostreptococcaceae;g__Clostridioides;s__Clostridioides difficile	Isolate taxonomy	geNomad v1.1.0 (10.5281/zenodo.7015982)
IMGVR_UViG_2541047279_000006	2541047279	2541108383	whole	;;;	vOTU_00223662	5621	Linear	0.9525	High-confidence	9.93	0	Genome fragment	5;5;0;4	r__Duplodnaviria;k__Heunggongvirae;p__Uroviricota;c__Caudoviricetes;;;;	geNomad	d__Bacteria;p__Firmicutes_A;c__Clostridia;o__Peptostreptococcales;f__Peptostreptococcaceae;g__Clostridioides;s__Clostridioides difficile	Isolate taxonomy	geNomad v1.1.0 (10.5281/zenodo.7015982)
IMGVR_UViG_2541047280_000005	2541047280	2541108399	whole	Host-associated;Human;Unclassified;Unclassified	vOTU_00223681	5449	Linear	0.9825	High-confidence	10.87	0	Genome fragment	8;8;0;8	r__Duplodnaviria;k__Heunggongvirae;p__Uroviricota;c__Caudoviricetes;;;;	geNomad	d__Bacteria;p__Firmicutes_A;c__Clostridia;o__Peptostreptococcales;f__Peptostreptococcaceae;g__Clostridioides;s__Clostridioides difficile	Isolate taxonomy	geNomad v1.1.0 (10.5281/zenodo.7015982)
IMGVR_UViG_2541047280_000006	2541047280	2541108494	whole	Host-associated;Human;Unclassified;Unclassified	vOTU_00223625	4781	Linear	0.9789	High-confidence	8.71	0	Genome fragment	4;4;0;3	r__Duplodnaviria;k__Heunggongvirae;p__Uroviricota;c__Caudoviricetes;;;;	geNomad	d__Bacteria;p__Firmicutes_A;c__Clostridia;o__Peptostreptococcales;f__Peptostreptococcaceae;g__Clostridioides;s__Clostridioides difficile	Isolate taxonomy	geNomad v1.1.0 (10.5281/zenodo.7015982)
IMGVR_UViG_2541047280_000007	2541047280	2541108495	whole	Host-associated;Human;Unclassified;Unclassified	vOTU_00223600	14049	Linear	0.9772	High-confidence	31.67	0	Genome fragment	20;20;0;13	r__Duplodnaviria;k__Heunggongvirae;p__Uroviricota;c__Caudoviricetes;;;;	geNomad	d__Bacteria;p__Firmicutes_A;c__Clostridia;o__Peptostreptococcales;f__Peptostreptococcaceae;g__Clostridioides;s__Clostridioides difficile	Isolate taxonomy	geNomad v1.1.0 (10.5281/zenodo.7015982)
IMGVR_UViG_2541047280_000010	2541047280	2541108496	whole	Host-associated;Human;Unclassified;Unclassified	vOTU_00223682	9289	Linear	0.9593	High-confidence	18.08	0	Genome fragment	14;14;0;11	r__Duplodnaviria;k__Heunggongvirae;p__Uroviricota;c__Caudoviricetes;;;;	geNomad	d__Bacteria;p__Firmicutes_A;c__Clostridia;o__Peptostreptococcales;f__Peptostreptococcaceae;g__Clostridioides;s__Clostridioides difficile	Isolate taxonomy	geNomad v1.1.0 (10.5281/zenodo.7015982)
IMGVR_UViG_2541047280_000011	2541047280	2541108655	whole	Host-associated;Human;Unclassified;Unclassified	vOTU_00223683	4179	Linear	0.9344	High-confidence	7.93	0	Genome fragment	7;7;0;4	r__Duplodnaviria;k__Heunggongvirae;p__Uroviricota;c__Caudoviricetes;;;;	geNomad	d__Bacteria;p__Firmicutes_A;c__Clostridia;o__Peptostreptococcales;f__Peptostreptococcaceae;g__Clostridioides;s__Clostridioides difficile	Isolate taxonomy	geNomad v1.1.0 (10.5281/zenodo.7015982)
IMGVR_UViG_2541047280_000008	2541047280	2541108712	whole	Host-associated;Human;Unclassified;Unclassified	vOTU_00223685	9835	Linear	0.9726	High-confidence	17.95	0	Genome fragment	12;12;0;7	r__Duplodnaviria;k__Heunggongvirae;p__Uroviricota;c__Caudoviricetes;;;;	geNomad	d__Bacteria;p__Firmicutes_A;c__Clostridia;o__Peptostreptococcales;f__Peptostreptococcaceae;g__Clostridioides;s__Clostridioides difficile	Isolate taxonomy	geNomad v1.1.0 (10.5281/zenodo.7015982)
IMGVR_UViG_2541047280_000004	2541047280	2541108791	whole	Host-associated;Human;Unclassified;Unclassified	vOTU_00217951	5849	Direct terminal repeat	0.9825	High-confidence	76.09	0	Genome fragment	9;9;0;7	r__Monodnaviria;k__Sangervirae;p__Phixviricota;c__Malgrandaviricetes;o__Petitvirales;f__Microviridae;;	geNomad	d__Bacteria;p__Firmicutes_A;c__Clostridia;o__Peptostreptococcales;f__Peptostreptococcaceae;g__Clostridioides;s__Clostridioides difficile	Isolate taxonomy	geNomad v1.1.0 (10.5281/zenodo.7015982)
IMGVR_UViG_2541047281_000001	2541047281	2541108855	whole	Host-associated;Human;Unclassified;Unclassified	vOTU_00217951	5493	Direct terminal repeat	0.9827	High-confidence	69.69	0	Genome fragment	3;3;0;7	r__Monodnaviria;k__Sangervirae;p__Phixviricota;c__Malgrandaviricetes;o__Petitvirales;f__Microviridae;;	geNomad	d__Bacteria;p__Firmicutes_A;c__Clostridia;o__Peptostreptococcales;f__Peptostreptococcaceae;g__Clostridioides;s__Clostridioides difficile	Isolate taxonomy	geNomad v1.1.0 (10.5281/zenodo.7015982)
IMGVR_UViG_2541047282_000003	2541047282	2541108892	whole	Host-associated;Human;Unclassified;Unclassified	vOTU_00223632	4075	Linear	0.9804	High-confidence	8.26	0	Genome fragment	11;11;0;9	r__Duplodnaviria;k__Heunggongvirae;p__Uroviricota;c__Caudoviricetes;;;;	geNomad	d__Bacteria;p__Firmicutes_A;c__Clostridia;o__Peptostreptococcales;f__Peptostreptococcaceae;g__Clostridioides;s__Clostridioides difficile	Isolate taxonomy	geNomad v1.1.0 (10.5281/zenodo.7015982)
IMGVR_UViG_2541047282_000002	2541047282	2541108893	whole	Host-associated;Human;Unclassified;Unclassified	vOTU_00223605	4445	Linear	0.9816	High-confidence	8.09	0	Genome fragment	6;6;0;5	r__Duplodnaviria;k__Heunggongvirae;p__Uroviricota;c__Caudoviricetes;;;;	geNomad	d__Bacteria;p__Firmicutes_A;c__Clostridia;o__Peptostreptococcales;f__Peptostreptococcaceae;g__Clostridioides;s__Clostridioides difficile	Isolate taxonomy	geNomad v1.1.0 (10.5281/zenodo.7015982)
IMGVR_UViG_2541047282_000007	2541047282	2541108894	whole	Host-associated;Human;Unclassified;Unclassified	vOTU_00223687	6459	Linear	0.971	High-confidence	11.92	0	Genome fragment	11;11;0;10	r__Duplodnaviria;k__Heunggongvirae;p__Uroviricota;c__Caudoviricetes;;;;	geNomad	d__Bacteria;p__Firmicutes_A;c__Clostridia;o__Peptostreptococcales;f__Peptostreptococcaceae;g__Clostridioides;s__Clostridioides difficile	Isolate taxonomy	geNomad v1.1.0 (10.5281/zenodo.7015982)
IMGVR_UViG_2541047282_000005	2541047282	2541108896	whole	Host-associated;Human;Unclassified;Unclassified	vOTU_00223688	4501	Linear	0.9776	High-confidence	8.22	0	Genome fragment	6;6;0;7	r__Duplodnaviria;k__Heunggongvirae;p__Uroviricota;c__Caudoviricetes;;;;	geNomad	d__Bacteria;p__Firmicutes_A;c__Clostridia;o__Peptostreptococcales;f__Peptostreptococcaceae;g__Clostridioides;s__Clostridioides difficile	Isolate taxonomy	geNomad v1.1.0 (10.5281/zenodo.7015982)
IMGVR_UViG_2541047282_000004	2541047282	2541108959	whole	Host-associated;Human;Unclassified;Unclassified	vOTU_00223690	4499	Linear	0.9806	High-confidence	8.2	0	Genome fragment	7;7;0;7	r__Duplodnaviria;k__Heunggongvirae;p__Uroviricota;c__Caudoviricetes;;;;	geNomad	d__Bacteria;p__Firmicutes_A;c__Clostridia;o__Peptostreptococcales;f__Peptostreptococcaceae;g__Clostridioides;s__Clostridioides difficile	Isolate taxonomy	geNomad v1.1.0 (10.5281/zenodo.7015982)
IMGVR_UViG_2541047282_000006	2541047282	2541108960	whole	Host-associated;Human;Unclassified;Unclassified	vOTU_00223691	5419	Linear	0.9699	High-confidence	10.49	0	Genome fragment	12;12;0;8	r__Duplodnaviria;k__Heunggongvirae;p__Uroviricota;c__Caudoviricetes;;;;	geNomad	d__Bacteria;p__Firmicutes_A;c__Clostridia;o__Peptostreptococcales;f__Peptostreptococcaceae;g__Clostridioides;s__Clostridioides difficile	Isolate taxonomy	geNomad v1.1.0 (10.5281/zenodo.7015982)
IMGVR_UViG_2541047282_000001	2541047282	2541108988	whole	Host-associated;Human;Unclassified;Unclassified	vOTU_00217951	5829	Direct terminal repeat	0.9828	High-confidence	75.86	0	Genome fragment	8;8;0;7	r__Monodnaviria;k__Sangervirae;p__Phixviricota;c__Malgrandaviricetes;o__Petitvirales;f__Microviridae;;	geNomad	d__Bacteria;p__Firmicutes_A;c__Clostridia;o__Peptostreptococcales;f__Peptostreptococcaceae;g__Clostridioides;s__Clostridioides difficile	Isolate taxonomy	geNomad v1.1.0 (10.5281/zenodo.7015982)
IMGVR_UViG_2541047283_000001	2541047283	2541109125	whole	;;;	vOTU_00217951	5591	Direct terminal repeat	0.9826	High-confidence	68.54	0	Genome fragment	7;7;0;7	r__Monodnaviria;k__Sangervirae;p__Phixviricota;c__Malgrandaviricetes;o__Petitvirales;f__Microviridae;;	geNomad	d__Bacteria;p__Firmicutes_A;c__Clostridia;o__Peptostreptococcales;f__Peptostreptococcaceae;g__Clostridioides;s__Clostridioides difficile	Isolate taxonomy	geNomad v1.1.0 (10.5281/zenodo.7015982)
IMGVR_UViG_2541047284_000004	2541047284	2541109128	whole	Host-associated;Human;Unclassified;Unclassified	vOTU_00217951	5763	Direct terminal repeat	0.9828	High-confidence	59.46	0	Genome fragment	9;9;0;7	r__Monodnaviria;k__Sangervirae;p__Phixviricota;c__Malgrandaviricetes;o__Petitvirales;f__Microviridae;;	geNomad	d__Bacteria;p__Firmicutes_A;c__Clostridia;o__Peptostreptococcales;f__Peptostreptococcaceae;g__Clostridioides;s__Clostridioides difficile	Isolate taxonomy	geNomad v1.1.0 (10.5281/zenodo.7015982)
IMGVR_UViG_2541047284_000006	2541047284	2541109196	whole	Host-associated;Human;Unclassified;Unclassified	vOTU_00223692	12665	Linear	0.9775	High-confidence	23.93	0	Genome fragment	27;27;0;19	r__Duplodnaviria;k__Heunggongvirae;p__Uroviricota;c__Caudoviricetes;;;;	geNomad	d__Bacteria;p__Firmicutes_A;c__Clostridia;o__Peptostreptococcales;f__Peptostreptococcaceae;g__Clostridioides;s__Clostridioides difficile	Isolate taxonomy	geNomad v1.1.0 (10.5281/zenodo.7015982)
IMGVR_UViG_2541047284_000008	2541047284	2541109307	whole	Host-associated;Human;Unclassified;Unclassified	vOTU_00223694	9283	Linear	0.9666	High-confidence	18.33	0	Genome fragment	20;20;0;12	r__Duplodnaviria;k__Heunggongvirae;p__Uroviricota;c__Caudoviricetes;;;;	geNomad	d__Bacteria;p__Firmicutes_A;c__Clostridia;o__Peptostreptococcales;f__Peptostreptococcaceae;g__Clostridioides;s__Clostridioides difficile	Isolate taxonomy	geNomad v1.1.0 (10.5281/zenodo.7015982)
IMGVR_UViG_2541047284_000005	2541047284	2541109358	whole	Host-associated;Human;Unclassified;Unclassified	vOTU_00223570	15711	Linear	0.9818	High-confidence	31.6	0	Genome fragment	17;17;0;15	r__Duplodnaviria;k__Heunggongvirae;p__Uroviricota;c__Caudoviricetes;;;;	geNomad	d__Bacteria;p__Firmicutes_A;c__Clostridia;o__Peptostreptococcales;f__Peptostreptococcaceae;g__Clostridioides;s__Clostridioides difficile	Isolate taxonomy	geNomad v1.1.0 (10.5281/zenodo.7015982)
IMGVR_UViG_2541047284_000007	2541047284	2541109359	whole	Host-associated;Human;Unclassified;Unclassified	vOTU_00223654	13290	Linear	0.9726	High-confidence	26.36	0	Genome fragment	21;21;0;15	r__Duplodnaviria;k__Heunggongvirae;p__Uroviricota;c__Caudoviricetes;;;;	geNomad	d__Bacteria;p__Firmicutes_A;c__Clostridia;o__Peptostreptococcales;f__Peptostreptococcaceae;g__Clostridioides;s__Clostridioides difficile	Isolate taxonomy	geNomad v1.1.0 (10.5281/zenodo.7015982)
IMGVR_UViG_2541047284_000010	2541047284	2541109360	whole	Host-associated;Human;Unclassified;Unclassified	vOTU_00223695	6776	Linear	0.937	High-confidence	13.06	0	Genome fragment	10;10;0;7	r__Duplodnaviria;k__Heunggongvirae;p__Uroviricota;c__Caudoviricetes;;;;	geNomad	d__Bacteria;p__Firmicutes_A;c__Clostridia;o__Peptostreptococcales;f__Peptostreptococcaceae;g__Clostridioides;s__Clostridioides difficile	Isolate taxonomy	geNomad v1.1.0 (10.5281/zenodo.7015982)
IMGVR_UViG_2541047285_000003	2541047285	2541109368	whole	Host-associated;Human;Unclassified;Unclassified	vOTU_00217951	5485	Direct terminal repeat	0.9827	High-confidence	69.1	0	Genome fragment	5;5;0;7	r__Monodnaviria;k__Sangervirae;p__Phixviricota;c__Malgrandaviricetes;o__Petitvirales;f__Microviridae;;	geNomad	d__Bacteria;p__Firmicutes_A;c__Clostridia;o__Peptostreptococcales;f__Peptostreptococcaceae;g__Clostridioides;s__Clostridioides difficile	Isolate taxonomy	geNomad v1.1.0 (10.5281/zenodo.7015982)
IMGVR_UViG_2541047285_000011	2541047285	2541109401	whole	Host-associated;Human;Unclassified;Unclassified	vOTU_00223696	35621	Linear	0.9694	High-confidence	94.58	0	High-quality	54;54;0;41	r__Duplodnaviria;k__Heunggongvirae;p__Uroviricota;c__Caudoviricetes;;;;	geNomad	d__Bacteria;p__Firmicutes_A;c__Clostridia;o__Peptostreptococcales;f__Peptostreptococcaceae;g__Clostridioides;s__Clostridioides difficile	Isolate taxonomy	geNomad v1.1.0 (10.5281/zenodo.7015982)
IMGVR_UViG_2541047285_000010	2541047285	2541109402	whole	Host-associated;Human;Unclassified;Unclassified	vOTU_00223633	7237	Linear	0.9717	High-confidence	13.21	0	Genome fragment	10;10;0;7	r__Duplodnaviria;k__Heunggongvirae;p__Uroviricota;c__Caudoviricetes;;;;	vOTU with RefSeq genome	d__Bacteria;p__Firmicutes_A;c__Clostridia;o__Peptostreptococcales;f__Peptostreptococcaceae;g__Clostridioides;s__Clostridioides difficile	Isolate taxonomy	geNomad v1.1.0 (10.5281/zenodo.7015982)
IMGVR_UViG_2541047285_000004	2541047285	2541109403	whole	Host-associated;Human;Unclassified;Unclassified	vOTU_00223697	11217	Linear	0.9812	High-confidence	20.44	0	Genome fragment	17;17;0;15	r__Duplodnaviria;k__Heunggongvirae;p__Uroviricota;c__Caudoviricetes;;;;	geNomad	d__Bacteria;p__Firmicutes_A;c__Clostridia;o__Peptostreptococcales;f__Peptostreptococcaceae;g__Clostridioides;s__Clostridioides difficile	Isolate taxonomy	geNomad v1.1.0 (10.5281/zenodo.7015982)
IMGVR_UViG_2541047285_000006	2541047285	2541109404	whole	Host-associated;Human;Unclassified;Unclassified	vOTU_00223698	4799	Linear	0.9806	High-confidence	8.95	0	Genome fragment	5;5;0;4	r__Duplodnaviria;k__Heunggongvirae;p__Uroviricota;c__Caudoviricetes;;;;	geNomad	d__Bacteria;p__Firmicutes_A;c__Clostridia;o__Peptostreptococcales;f__Peptostreptococcaceae;g__Clostridioides;s__Clostridioides difficile	Isolate taxonomy	geNomad v1.1.0 (10.5281/zenodo.7015982)
IMGVR_UViG_2541047285_000008	2541047285	2541109406	whole	Host-associated;Human;Unclassified;Unclassified	vOTU_00223699	4533	Linear	0.9783	High-confidence	9.98	0	Genome fragment	9;9;0;7	r__Duplodnaviria;k__Heunggongvirae;p__Uroviricota;c__Caudoviricetes;;;;	geNomad	d__Bacteria;p__Firmicutes_A;c__Clostridia;o__Peptostreptococcales;f__Peptostreptococcaceae;g__Clostridioides;s__Clostridioides difficile	Isolate taxonomy	geNomad v1.1.0 (10.5281/zenodo.7015982)
IMGVR_UViG_2541047285_000007	2541047285	2541109479	whole	Host-associated;Human;Unclassified;Unclassified	vOTU_00217923	4714	Linear	0.9787	High-confidence	9.52	0	Genome fragment	6;6;0;4	r__Duplodnaviria;k__Heunggongvirae;p__Uroviricota;c__Caudoviricetes;;;;	geNomad	d__Bacteria;p__Firmicutes_A;c__Clostridia;o__Peptostreptococcales;f__Peptostreptococcaceae;g__Clostridioides;s__Clostridioides difficile	Isolate taxonomy	geNomad v1.1.0 (10.5281/zenodo.7015982)
IMGVR_UViG_2541047285_000005	2541047285	2541109480	whole	Host-associated;Human;Unclassified;Unclassified	vOTU_00223700	4356	Linear	0.9811	High-confidence	8.79	0	Genome fragment	9;9;0;8	r__Duplodnaviria;k__Heunggongvirae;p__Uroviricota;c__Caudoviricetes;;;;	geNomad	d__Bacteria;p__Firmicutes_A;c__Clostridia;o__Peptostreptococcales;f__Peptostreptococcaceae;g__Clostridioides;s__Clostridioides difficile	Isolate taxonomy	geNomad v1.1.0 (10.5281/zenodo.7015982)
IMGVR_UViG_2541047285_000009	2541047285	2541109481	whole	Host-associated;Human;Unclassified;Unclassified	vOTU_00223627	5512	Linear	0.9752	High-confidence	10.54	0	Genome fragment	14;14;0;12	r__Duplodnaviria;k__Heunggongvirae;p__Uroviricota;c__Caudoviricetes;;;;	geNomad	d__Bacteria;p__Firmicutes_A;c__Clostridia;o__Peptostreptococcales;f__Peptostreptococcaceae;g__Clostridioides;s__Clostridioides difficile	Isolate taxonomy	geNomad v1.1.0 (10.5281/zenodo.7015982)
IMGVR_UViG_2541047286_000018	2541047286	2541109581	whole	;;;	vOTU_00223701	14564	Linear	0.9662	High-confidence	28.16	0	Genome fragment	33;33;0;22	r__Duplodnaviria;k__Heunggongvirae;p__Uroviricota;c__Caudoviricetes;;;;	geNomad	d__Bacteria;p__Firmicutes_A;c__Clostridia;o__Peptostreptococcales;f__Peptostreptococcaceae;g__Clostridioides;s__Clostridioides difficile	Isolate taxonomy	geNomad v1.1.0 (10.5281/zenodo.7015982)
IMGVR_UViG_2541047286_000017	2541047286	2541109860	whole	;;;	vOTU_00223682	7960	Linear	0.9678	High-confidence	15.49	0	Genome fragment	13;13;0;10	r__Duplodnaviria;k__Heunggongvirae;p__Uroviricota;c__Caudoviricetes;;;;	geNomad	d__Bacteria;p__Firmicutes_A;c__Clostridia;o__Peptostreptococcales;f__Peptostreptococcaceae;g__Clostridioides;s__Clostridioides difficile	Isolate taxonomy	geNomad v1.1.0 (10.5281/zenodo.7015982)
IMGVR_UViG_2541047286_000016	2541047286	2541109863	whole	;;;	vOTU_00223703	17061	Linear	0.9721	High-confidence	12.95	0	Genome fragment	33;33;0;15	r__Duplodnaviria;k__Heunggongvirae;p__Uroviricota;c__Caudoviricetes;;;;	geNomad	d__Bacteria;p__Firmicutes_A;c__Clostridia;o__Peptostreptococcales;f__Peptostreptococcaceae;g__Clostridioides;s__Clostridioides difficile	Isolate taxonomy	geNomad v1.1.0 (10.5281/zenodo.7015982)
IMGVR_UViG_2541047286_000013	2541047286	2541109938	whole	;;;	vOTU_00223656	4147	Linear	0.976	High-confidence	3.13	0	Genome fragment	8;8;0;5	r__Duplodnaviria;k__Heunggongvirae;p__Uroviricota;c__Caudoviricetes;;;;	NR (doi:10.5281/zenodo.6574914)	d__Bacteria;p__Firmicutes_A;c__Clostridia;o__Peptostreptococcales;f__Peptostreptococcaceae;g__Clostridioides;s__Clostridioides difficile	Isolate taxonomy	geNomad v1.1.0 (10.5281/zenodo.7015982)
IMGVR_UViG_2541047286_000029	2541047286	2541109942	whole	;;;	vOTU_00223658	5220	Linear	0.7889	High-confidence	3.95	0	Genome fragment	8;8;0;3	r__Duplodnaviria;k__Heunggongvirae;p__Uroviricota;c__Caudoviricetes;;;;	geNomad	d__Bacteria;p__Firmicutes_A;c__Clostridia;o__Peptostreptococcales;f__Peptostreptococcaceae;g__Clostridioides;s__Clostridioides difficile	Isolate taxonomy	geNomad v1.1.0 (10.5281/zenodo.7015982)
IMGVR_UViG_2541047286_000005	2541047286	2541109947	whole	;;;	vOTU_00217951	5697	Direct terminal repeat	0.9828	High-confidence	63.36	0	Genome fragment	9;9;0;7	r__Monodnaviria;k__Sangervirae;p__Phixviricota;c__Malgrandaviricetes;o__Petitvirales;f__Microviridae;;	geNomad	d__Bacteria;p__Firmicutes_A;c__Clostridia;o__Peptostreptococcales;f__Peptostreptococcaceae;g__Clostridioides;s__Clostridioides difficile	Isolate taxonomy	geNomad v1.1.0 (10.5281/zenodo.7015982)
IMGVR_UViG_2541047286_000022	2541047286	2541109952	whole	;;;	vOTU_00223653	23111	Linear	0.9563	High-confidence	17.43	0	Genome fragment	27;26;1;18	r__Duplodnaviria;k__Heunggongvirae;p__Uroviricota;c__Caudoviricetes;;;;	geNomad	d__Bacteria;p__Firmicutes_A;c__Clostridia;o__Peptostreptococcales;f__Peptostreptococcaceae;g__Clostridioides;s__Clostridioides difficile	Isolate taxonomy	geNomad v1.1.0 (10.5281/zenodo.7015982)
IMGVR_UViG_2541047286_000015	2541047286	2541109954	whole	;;;	vOTU_00223629	10141	Linear	0.9729	High-confidence	7.63	0	Genome fragment	7;7;0;5	r__Duplodnaviria;k__Heunggongvirae;p__Uroviricota;c__Caudoviricetes;;;;	geNomad	d__Bacteria;p__Firmicutes_A;c__Clostridia;o__Peptostreptococcales;f__Peptostreptococcaceae;g__Clostridioides;s__Clostridioides difficile	Isolate taxonomy	geNomad v1.1.0 (10.5281/zenodo.7015982)
IMGVR_UViG_2541047286_000024	2541047286	2541109967	whole	;;;	vOTU_00223643	5028	Linear	0.9451	High-confidence	10.17	0	Genome fragment	6;6;0;5	r__Duplodnaviria;k__Heunggongvirae;p__Uroviricota;c__Caudoviricetes;;;;	geNomad	d__Bacteria;p__Firmicutes_A;c__Clostridia;o__Peptostreptococcales;f__Peptostreptococcaceae;g__Clostridioides;s__Clostridioides difficile	Isolate taxonomy	geNomad v1.1.0 (10.5281/zenodo.7015982)
IMGVR_UViG_2541047286_000027	2541047286	2541109970	whole	;;;	vOTU_00223704	4928	Linear	0.9294	High-confidence	11.43	0	Genome fragment	8;8;0;4	r__Duplodnaviria;k__Heunggongvirae;p__Uroviricota;c__Caudoviricetes;;;;	geNomad	d__Bacteria;p__Firmicutes_A;c__Clostridia;o__Peptostreptococcales;f__Peptostreptococcaceae;g__Clostridioides;s__Clostridioides difficile	Isolate taxonomy	geNomad v1.1.0 (10.5281/zenodo.7015982)
IMGVR_UViG_2541047286_000025	2541047286	2541109995	whole	;;;	vOTU_00219919	8848	Linear	0.9429	High-confidence	6.72	0	Genome fragment	13;13;0;7	r__Duplodnaviria;k__Heunggongvirae;p__Uroviricota;c__Caudoviricetes;;;;	geNomad	d__Bacteria;p__Firmicutes_A;c__Clostridia;o__Peptostreptococcales;f__Peptostreptococcaceae;g__Clostridioides;s__Clostridioides difficile	Isolate taxonomy	geNomad v1.1.0 (10.5281/zenodo.7015982)
IMGVR_UViG_2541047286_000009	2541047286	2541110060	whole	;;;	vOTU_00223633	7893	Linear	0.9787	High-confidence	14.39	0	Genome fragment	12;12;0;9	r__Duplodnaviria;k__Heunggongvirae;p__Uroviricota;c__Caudoviricetes;;;;	vOTU with RefSeq genome	d__Bacteria;p__Firmicutes_A;c__Clostridia;o__Peptostreptococcales;f__Peptostreptococcaceae;g__Clostridioides;s__Clostridioides difficile	Isolate taxonomy	geNomad v1.1.0 (10.5281/zenodo.7015982)
IMGVR_UViG_2541047286_000008	2541047286	2541110061	whole	;;;	vOTU_00223705	4189	Linear	0.981	High-confidence	8.6	0	Genome fragment	7;7;0;7	r__Duplodnaviria;k__Heunggongvirae;p__Uroviricota;c__Caudoviricetes;;;;	geNomad	d__Bacteria;p__Firmicutes_A;c__Clostridia;o__Peptostreptococcales;f__Peptostreptococcaceae;g__Clostridioides;s__Clostridioides difficile	Isolate taxonomy	geNomad v1.1.0 (10.5281/zenodo.7015982)
IMGVR_UViG_2541047286_000011	2541047286	2541110063	whole	;;;	vOTU_00223706	4734	Linear	0.9792	High-confidence	9.4	0	Genome fragment	4;4;0;3	r__Duplodnaviria;k__Heunggongvirae;p__Uroviricota;c__Caudoviricetes;;;;	geNomad	d__Bacteria;p__Firmicutes_A;c__Clostridia;o__Peptostreptococcales;f__Peptostreptococcaceae;g__Clostridioides;s__Clostridioides difficile	Isolate taxonomy	geNomad v1.1.0 (10.5281/zenodo.7015982)
IMGVR_UViG_2541047286_000012	2541047286	2541110064	whole	;;;	vOTU_00223600	12471	Linear	0.9775	High-confidence	27.16	0	Genome fragment	18;18;0;13	r__Duplodnaviria;k__Heunggongvirae;p__Uroviricota;c__Caudoviricetes;;;;	geNomad	d__Bacteria;p__Firmicutes_A;c__Clostridia;o__Peptostreptococcales;f__Peptostreptococcaceae;g__Clostridioides;s__Clostridioides difficile	Isolate taxonomy	geNomad v1.1.0 (10.5281/zenodo.7015982)
IMGVR_UViG_2541047286_000007	2541047286	2541110065	whole	;;;	vOTU_00223707	7443	Linear	0.9815	High-confidence	5.65	0	Genome fragment	11;11;0;11	r__Duplodnaviria;k__Heunggongvirae;p__Uroviricota;c__Caudoviricetes;;;;	geNomad	d__Bacteria;p__Firmicutes_A;c__Clostridia;o__Peptostreptococcales;f__Peptostreptococcaceae;g__Clostridioides;s__Clostridioides difficile	Isolate taxonomy	geNomad v1.1.0 (10.5281/zenodo.7015982)
IMGVR_UViG_2541047286_000014	2541047286	2541110274	whole	;;;	vOTU_00223708	5493	Linear	0.9748	High-confidence	9.97	0	Genome fragment	10;10;0;7	r__Duplodnaviria;k__Heunggongvirae;p__Uroviricota;c__Caudoviricetes;;;;	geNomad	d__Bacteria;p__Firmicutes_A;c__Clostridia;o__Peptostreptococcales;f__Peptostreptococcaceae;g__Clostridioides;s__Clostridioides difficile	Isolate taxonomy	geNomad v1.1.0 (10.5281/zenodo.7015982)
IMGVR_UViG_2541047286_000010	2541047286	2541110341	whole	;;;	vOTU_00223706	4729	Linear	0.9797	High-confidence	9.37	0	Genome fragment	3;3;0;3	r__Duplodnaviria;k__Heunggongvirae;p__Uroviricota;c__Caudoviricetes;;;;	geNomad	d__Bacteria;p__Firmicutes_A;c__Clostridia;o__Peptostreptococcales;f__Peptostreptococcaceae;g__Clostridioides;s__Clostridioides difficile	Isolate taxonomy	geNomad v1.1.0 (10.5281/zenodo.7015982)
IMGVR_UViG_2541047286_000019	2541047286	2541110424	whole	;;;	vOTU_00223709	25769	Linear	0.9624	High-confidence	19.43	0	Genome fragment	44;44;0;28	r__Duplodnaviria;k__Heunggongvirae;p__Uroviricota;c__Caudoviricetes;;;;	geNomad	d__Bacteria;p__Firmicutes_A;c__Clostridia;o__Peptostreptococcales;f__Peptostreptococcaceae;g__Clostridioides;s__Clostridioides difficile	Isolate taxonomy	geNomad v1.1.0 (10.5281/zenodo.7015982)
IMGVR_UViG_2541047286_000026	2541047286	2541110442	whole	;;;	vOTU_00223711	8796	Linear	0.9404	High-confidence	19.98	0	Genome fragment	17;17;0;8	r__Duplodnaviria;k__Heunggongvirae;p__Uroviricota;c__Caudoviricetes;;;;	geNomad	d__Bacteria;p__Firmicutes_A;c__Clostridia;o__Peptostreptococcales;f__Peptostreptococcaceae;g__Clostridioides;s__Clostridioides difficile	Isolate taxonomy	geNomad v1.1.0 (10.5281/zenodo.7015982)
IMGVR_UViG_2541047286_000006	2541047286	2541110450	whole	;;;	vOTU_00223681	5486	Linear	0.982	High-confidence	11.2	0	Genome fragment	9;9;0;8	r__Duplodnaviria;k__Heunggongvirae;p__Uroviricota;c__Caudoviricetes;;;;	geNomad	d__Bacteria;p__Firmicutes_A;c__Clostridia;o__Peptostreptococcales;f__Peptostreptococcaceae;g__Clostridioides;s__Clostridioides difficile	Isolate taxonomy	geNomad v1.1.0 (10.5281/zenodo.7015982)
IMGVR_UViG_2541047287_000006	2541047287	2541110571	whole	;;;	vOTU_00223664	15830	Linear	0.9777	High-confidence	30.19	0	Genome fragment	21;21;0;15	r__Duplodnaviria;k__Heunggongvirae;p__Uroviricota;c__Caudoviricetes;;;;	geNomad	d__Bacteria;p__Firmicutes_A;c__Clostridia;o__Peptostreptococcales;f__Peptostreptococcaceae;g__Clostridioides;s__Clostridioides difficile	Isolate taxonomy	geNomad v1.1.0 (10.5281/zenodo.7015982)
IMGVR_UViG_2541047287_000008	2541047287	2541110960	whole	;;;	vOTU_00223713	6247	Linear	0.9475	High-confidence	12.23	0	Genome fragment	10;10;0;7	r__Duplodnaviria;k__Heunggongvirae;p__Uroviricota;c__Caudoviricetes;;;;	geNomad	d__Bacteria;p__Firmicutes_A;c__Clostridia;o__Peptostreptococcales;f__Peptostreptococcaceae;g__Clostridioides;s__Clostridioides difficile	Isolate taxonomy	geNomad v1.1.0 (10.5281/zenodo.7015982)
IMGVR_UViG_2541047287_000007	2541047287	2541111066	whole	;;;	vOTU_00223714	30955	Linear	0.9646	High-confidence	56.27	0	Genome fragment	54;54;0;36	r__Duplodnaviria;k__Heunggongvirae;p__Uroviricota;c__Caudoviricetes;;;;	geNomad	d__Bacteria;p__Firmicutes_A;c__Clostridia;o__Peptostreptococcales;f__Peptostreptococcaceae;g__Clostridioides;s__Clostridioides difficile	Isolate taxonomy	geNomad v1.1.0 (10.5281/zenodo.7015982)
IMGVR_UViG_2541047287_000013	2541047287	2541111112	whole	;;;	vOTU_00223715	11744	Linear	0.8598	High-confidence	30.7	0	Genome fragment	9;9;0;8	r__Duplodnaviria;k__Heunggongvirae;p__Uroviricota;c__Caudoviricetes;;;;	geNomad	d__Bacteria;p__Firmicutes_A;c__Clostridia;o__Peptostreptococcales;f__Peptostreptococcaceae;g__Clostridioides;s__Clostridioides difficile	Isolate taxonomy	geNomad v1.1.0 (10.5281/zenodo.7015982)
IMGVR_UViG_2541047287_000005	2541047287	2541111420	whole	;;;	vOTU_00217951	5710	Direct terminal repeat	0.9828	High-confidence	63.49	0	Genome fragment	8;8;0;7	r__Monodnaviria;k__Sangervirae;p__Phixviricota;c__Malgrandaviricetes;o__Petitvirales;f__Microviridae;;	geNomad	d__Bacteria;p__Firmicutes_A;c__Clostridia;o__Peptostreptococcales;f__Peptostreptococcaceae;g__Clostridioides;s__Clostridioides difficile	Isolate taxonomy	geNomad v1.1.0 (10.5281/zenodo.7015982)
IMGVR_UViG_2541047288_000008	2541047288	2541111445	whole	;;;	vOTU_00223707	6690	Linear	0.9765	High-confidence	5.07	0	Genome fragment	12;12;0;10	r__Duplodnaviria;k__Heunggongvirae;p__Uroviricota;c__Caudoviricetes;;;;	geNomad	d__Bacteria;p__Firmicutes_A;c__Clostridia;o__Peptostreptococcales;f__Peptostreptococcaceae;g__Clostridioides;s__Clostridioides difficile	Isolate taxonomy	geNomad v1.1.0 (10.5281/zenodo.7015982)
IMGVR_UViG_2541047288_000004	2541047288	2541111447	whole	;;;	vOTU_00217951	5777	Direct terminal repeat	0.983	High-confidence	70.82	0	Genome fragment	9;9;0;7	r__Monodnaviria;k__Sangervirae;p__Phixviricota;c__Malgrandaviricetes;o__Petitvirales;f__Microviridae;;	geNomad	d__Bacteria;p__Firmicutes_A;c__Clostridia;o__Peptostreptococcales;f__Peptostreptococcaceae;g__Clostridioides;s__Clostridioides difficile	Isolate taxonomy	geNomad v1.1.0 (10.5281/zenodo.7015982)
IMGVR_UViG_2541047288_000012	2541047288	2541111449	whole	;;;	vOTU_00223629	61253	Linear	0.9616	High-confidence	46.14	0	Genome fragment	67;66;1;39	r__Duplodnaviria;k__Heunggongvirae;p__Uroviricota;c__Caudoviricetes;;;;	geNomad	d__Bacteria;p__Firmicutes_A;c__Clostridia;o__Peptostreptococcales;f__Peptostreptococcaceae;g__Clostridioides;s__Clostridioides difficile	Isolate taxonomy	geNomad v1.1.0 (10.5281/zenodo.7015982)
IMGVR_UViG_2541047288_000014	2541047288	2541111450	whole	;;;	vOTU_00223628	6004	Linear	0.9557	High-confidence	8.24	0	Genome fragment	12;12;0;4	r__Duplodnaviria;k__Heunggongvirae;p__Uroviricota;c__Caudoviricetes;;;;	geNomad	d__Bacteria;p__Firmicutes_A;c__Clostridia;o__Peptostreptococcales;f__Peptostreptococcaceae;g__Clostridioides;s__Clostridioides difficile	Isolate taxonomy	geNomad v1.1.0 (10.5281/zenodo.7015982)
IMGVR_UViG_2541047288_000010	2541047288	2541111461	whole	;;;	vOTU_00223623	58214	Linear	0.9667	High-confidence	44.2	0	Genome fragment	103;103;0;61	r__Duplodnaviria;k__Heunggongvirae;p__Uroviricota;c__Caudoviricetes;;;;	geNomad	d__Bacteria;p__Firmicutes_A;c__Clostridia;o__Peptostreptococcales;f__Peptostreptococcaceae;g__Clostridioides;s__Clostridioides difficile	Isolate taxonomy	geNomad v1.1.0 (10.5281/zenodo.7015982)
IMGVR_UViG_2541047288_000013	2541047288	2541111480	whole	;;;	vOTU_00217928	7554	Linear	0.9587	High-confidence	14.49	0	Genome fragment	17;17;0;10	r__Duplodnaviria;k__Heunggongvirae;p__Uroviricota;c__Caudoviricetes;;;;	geNomad	d__Bacteria;p__Firmicutes_A;c__Clostridia;o__Peptostreptococcales;f__Peptostreptococcaceae;g__Clostridioides;s__Clostridioides difficile	Isolate taxonomy	geNomad v1.1.0 (10.5281/zenodo.7015982)
IMGVR_UViG_2541047288_000006	2541047288	2541111482	whole	;;;	vOTU_00223625	22597	Linear	0.9809	High-confidence	41.15	0	Genome fragment	32;32;0;29	r__Duplodnaviria;k__Heunggongvirae;p__Uroviricota;c__Caudoviricetes;;;;	geNomad	d__Bacteria;p__Firmicutes_A;c__Clostridia;o__Peptostreptococcales;f__Peptostreptococcaceae;g__Clostridioides;s__Clostridioides difficile	Isolate taxonomy	geNomad v1.1.0 (10.5281/zenodo.7015982)
IMGVR_UViG_2541047288_000011	2541047288	2541111483	whole	;;;	vOTU_00219918	47860	Direct terminal repeat	0.9635	High-confidence	100	0	High-quality	72;72;0;52	r__Duplodnaviria;k__Heunggongvirae;p__Uroviricota;c__Caudoviricetes;;;;	geNomad	d__Bacteria;p__Firmicutes_A;c__Clostridia;o__Peptostreptococcales;f__Peptostreptococcaceae;g__Clostridioides;s__Clostridioides difficile	Isolate taxonomy	geNomad v1.1.0 (10.5281/zenodo.7015982)
IMGVR_UViG_2541047288_000005	2541047288	2541111484	whole	;;;	vOTU_00217925	4219	Linear	0.9821	High-confidence	8.31	0	Genome fragment	9;9;0;8	r__Duplodnaviria;k__Heunggongvirae;p__Uroviricota;c__Caudoviricetes;;;;	geNomad	d__Bacteria;p__Firmicutes_A;c__Clostridia;o__Peptostreptococcales;f__Peptostreptococcaceae;g__Clostridioides;s__Clostridioides difficile	Isolate taxonomy	geNomad v1.1.0 (10.5281/zenodo.7015982)
IMGVR_UViG_2541047288_000015	2541047288	2541111485	whole	;;;	vOTU_00217926	5756	Linear	0.9255	High-confidence	10.98	0	Genome fragment	7;7;0;4	r__Duplodnaviria;k__Heunggongvirae;p__Uroviricota;c__Caudoviricetes;;;;	geNomad	d__Bacteria;p__Firmicutes_A;c__Clostridia;o__Peptostreptococcales;f__Peptostreptococcaceae;g__Clostridioides;s__Clostridioides difficile	Isolate taxonomy	geNomad v1.1.0 (10.5281/zenodo.7015982)
IMGVR_UViG_2541047288_000007	2541047288	2541111550	whole	;;;	vOTU_00223626	30162	Linear	0.977	High-confidence	58.65	0	Genome fragment	42;42;0;32	r__Duplodnaviria;k__Heunggongvirae;p__Uroviricota;c__Caudoviricetes;;;;	geNomad	d__Bacteria;p__Firmicutes_A;c__Clostridia;o__Peptostreptococcales;f__Peptostreptococcaceae;g__Clostridioides;s__Clostridioides difficile	Isolate taxonomy	geNomad v1.1.0 (10.5281/zenodo.7015982)
IMGVR_UViG_2541047288_000009	2541047288	2541111551	whole	;;;	vOTU_00223624	8124	Linear	0.9733	High-confidence	15.18	0	Genome fragment	20;20;0;16	r__Duplodnaviria;k__Heunggongvirae;p__Uroviricota;c__Caudoviricetes;;;;	geNomad	d__Bacteria;p__Firmicutes_A;c__Clostridia;o__Peptostreptococcales;f__Peptostreptococcaceae;g__Clostridioides;s__Clostridioides difficile	Isolate taxonomy	geNomad v1.1.0 (10.5281/zenodo.7015982)
IMGVR_UViG_2541047289_000004	2541047289	2541111658	whole	;;;	vOTU_00223605	28627	Linear	0.9723	High-confidence	52.31	0	Genome fragment	51;51;0;38	r__Duplodnaviria;k__Heunggongvirae;p__Uroviricota;c__Caudoviricetes;;;;	geNomad	d__Bacteria;p__Firmicutes_A;c__Clostridia;o__Peptostreptococcales;f__Peptostreptococcaceae;g__Clostridioides;s__Clostridioides difficile	Isolate taxonomy	geNomad v1.1.0 (10.5281/zenodo.7015982)
IMGVR_UViG_2541047289_000006	2541047289	2541111659	whole	;;;	vOTU_00223716	6606	Linear	0.9151	High-confidence	12.17	0	Genome fragment	12;12;0;5	r__Duplodnaviria;k__Heunggongvirae;p__Uroviricota;c__Caudoviricetes;;;;	geNomad	d__Bacteria;p__Firmicutes_A;c__Clostridia;o__Peptostreptococcales;f__Peptostreptococcaceae;g__Clostridioides;s__Clostridioides difficile	Isolate taxonomy	geNomad v1.1.0 (10.5281/zenodo.7015982)
IMGVR_UViG_2541047289_000005	2541047289	2541111660	whole	;;;	vOTU_00223717	7933	Linear	0.9752	High-confidence	14.39	0	Genome fragment	9;9;0;9	r__Duplodnaviria;k__Heunggongvirae;p__Uroviricota;c__Caudoviricetes;;;;	geNomad	d__Bacteria;p__Firmicutes_A;c__Clostridia;o__Peptostreptococcales;f__Peptostreptococcaceae;g__Clostridioides;s__Clostridioides difficile	Isolate taxonomy	geNomad v1.1.0 (10.5281/zenodo.7015982)
IMGVR_UViG_2541047289_000007	2541047289	2541111661	whole	;;;	vOTU_00223718	8236	Linear	0.9292	High-confidence	15.42	0	Genome fragment	13;13;0;7	r__Duplodnaviria;k__Heunggongvirae;p__Uroviricota;c__Caudoviricetes;;;;	geNomad	d__Bacteria;p__Firmicutes_A;c__Clostridia;o__Peptostreptococcales;f__Peptostreptococcaceae;g__Clostridioides;s__Clostridioides difficile	Isolate taxonomy	geNomad v1.1.0 (10.5281/zenodo.7015982)
IMGVR_UViG_2541047289_000002	2541047289	2541111852	whole	;;;	vOTU_00217951	5643	Direct terminal repeat	0.9825	High-confidence	69.16	0	Genome fragment	3;3;0;6	r__Monodnaviria;k__Sangervirae;p__Phixviricota;c__Malgrandaviricetes;o__Petitvirales;f__Microviridae;;	geNomad	d__Bacteria;p__Firmicutes_A;c__Clostridia;o__Peptostreptococcales;f__Peptostreptococcaceae;g__Clostridioides;s__Clostridioides difficile	Isolate taxonomy	geNomad v1.1.0 (10.5281/zenodo.7015982)
IMGVR_UViG_2541047290_000001	2541047290	2541112041	whole	;;;	vOTU_00217951	5486	Direct terminal repeat	0.9825	High-confidence	63.69	0	Genome fragment	3;3;0;6	r__Monodnaviria;k__Sangervirae;p__Phixviricota;c__Malgrandaviricetes;o__Petitvirales;f__Microviridae;;	geNomad	d__Bacteria;p__Firmicutes_A;c__Clostridia;o__Peptostreptococcales;f__Peptostreptococcaceae;g__Clostridioides;s__Clostridioides difficile	Isolate taxonomy	geNomad v1.1.0 (10.5281/zenodo.7015982)
IMGVR_UViG_2541047291_000013	2541047291	2541112076	whole	;;;	vOTU_00223653	65303	Linear	0.9624	High-confidence	49.47	0	Genome fragment	72;71;1;43	r__Duplodnaviria;k__Heunggongvirae;p__Uroviricota;c__Caudoviricetes;;;;	geNomad	d__Bacteria;p__Firmicutes_A;c__Clostridia;o__Peptostreptococcales;f__Peptostreptococcaceae;g__Clostridioides;s__Clostridioides difficile	Isolate taxonomy	geNomad v1.1.0 (10.5281/zenodo.7015982)
IMGVR_UViG_2541047291_000014	2541047291	2541112077	whole	;;;	vOTU_00223628	6005	Linear	0.9557	High-confidence	8.24	0	Genome fragment	12;12;0;4	r__Duplodnaviria;k__Heunggongvirae;p__Uroviricota;c__Caudoviricetes;;;;	geNomad	d__Bacteria;p__Firmicutes_A;c__Clostridia;o__Peptostreptococcales;f__Peptostreptococcaceae;g__Clostridioides;s__Clostridioides difficile	Isolate taxonomy	geNomad v1.1.0 (10.5281/zenodo.7015982)
IMGVR_UViG_2541047291_000006	2541047291	2541112078	whole	;;;	vOTU_00217951	5487	Direct terminal repeat	0.9825	High-confidence	67.27	0	Genome fragment	8;8;0;6	r__Monodnaviria;k__Sangervirae;p__Phixviricota;c__Malgrandaviricetes;o__Petitvirales;f__Microviridae;;	geNomad	d__Bacteria;p__Firmicutes_A;c__Clostridia;o__Peptostreptococcales;f__Peptostreptococcaceae;g__Clostridioides;s__Clostridioides difficile	Isolate taxonomy	geNomad v1.1.0 (10.5281/zenodo.7015982)
IMGVR_UViG_2541047291_000011	2541047291	2541112088	whole	;;;	vOTU_00223623	65210	Linear	0.9678	High-confidence	49.51	0	Genome fragment	116;116;0;70	r__Duplodnaviria;k__Heunggongvirae;p__Uroviricota;c__Caudoviricetes;;;;	geNomad	d__Bacteria;p__Firmicutes_A;c__Clostridia;o__Peptostreptococcales;f__Peptostreptococcaceae;g__Clostridioides;s__Clostridioides difficile	Isolate taxonomy	geNomad v1.1.0 (10.5281/zenodo.7015982)
IMGVR_UViG_2541047291_000010	2541047291	2541112103	whole	;;;	vOTU_00223721	4236	Linear	0.9704	High-confidence	8.25	0	Genome fragment	10;10;0;6	r__Duplodnaviria;k__Heunggongvirae;p__Uroviricota;c__Caudoviricetes;;;;	geNomad	d__Bacteria;p__Firmicutes_A;c__Clostridia;o__Peptostreptococcales;f__Peptostreptococcaceae;g__Clostridioides;s__Clostridioides difficile	Isolate taxonomy	geNomad v1.1.0 (10.5281/zenodo.7015982)
IMGVR_UViG_2541047291_000009	2541047291	2541112104	whole	;;;	vOTU_00223626	32438	Linear	0.9752	High-confidence	64.05	0	Genome fragment	46;46;0;35	r__Duplodnaviria;k__Heunggongvirae;p__Uroviricota;c__Caudoviricetes;;;;	geNomad	d__Bacteria;p__Firmicutes_A;c__Clostridia;o__Peptostreptococcales;f__Peptostreptococcaceae;g__Clostridioides;s__Clostridioides difficile	Isolate taxonomy	geNomad v1.1.0 (10.5281/zenodo.7015982)
IMGVR_UViG_2541047291_000012	2541047291	2541112105	whole	;;;	vOTU_00219918	48060	Linear	0.9637	High-confidence	84.9	0	Genome fragment	71;71;0;52	r__Duplodnaviria;k__Heunggongvirae;p__Uroviricota;c__Caudoviricetes;;;;	geNomad	d__Bacteria;p__Firmicutes_A;c__Clostridia;o__Peptostreptococcales;f__Peptostreptococcaceae;g__Clostridioides;s__Clostridioides difficile	Isolate taxonomy	geNomad v1.1.0 (10.5281/zenodo.7015982)
IMGVR_UViG_2541047291_000007	2541047291	2541112106	whole	;;;	vOTU_00217925	4835	Linear	0.9821	High-confidence	9.64	0	Genome fragment	10;10;0;8	r__Duplodnaviria;k__Heunggongvirae;p__Uroviricota;c__Caudoviricetes;;;;	geNomad	d__Bacteria;p__Firmicutes_A;c__Clostridia;o__Peptostreptococcales;f__Peptostreptococcaceae;g__Clostridioides;s__Clostridioides difficile	Isolate taxonomy	geNomad v1.1.0 (10.5281/zenodo.7015982)
IMGVR_UViG_2541047291_000015	2541047291	2541112107	whole	;;;	vOTU_00217926	5858	Linear	0.9283	High-confidence	11.17	0	Genome fragment	7;7;0;4	r__Duplodnaviria;k__Heunggongvirae;p__Uroviricota;c__Caudoviricetes;;;;	geNomad	d__Bacteria;p__Firmicutes_A;c__Clostridia;o__Peptostreptococcales;f__Peptostreptococcaceae;g__Clostridioides;s__Clostridioides difficile	Isolate taxonomy	geNomad v1.1.0 (10.5281/zenodo.7015982)
IMGVR_UViG_2541047291_000008	2541047291	2541112139	whole	;;;	vOTU_00223625	20614	Linear	0.9812	High-confidence	37.52	0	Genome fragment	28;28;0;27	r__Duplodnaviria;k__Heunggongvirae;p__Uroviricota;c__Caudoviricetes;;;;	geNomad	d__Bacteria;p__Firmicutes_A;c__Clostridia;o__Peptostreptococcales;f__Peptostreptococcaceae;g__Clostridioides;s__Clostridioides difficile	Isolate taxonomy	geNomad v1.1.0 (10.5281/zenodo.7015982)
IMGVR_UViG_2541047292_000002	2541047292	2541112153	whole	;;;	vOTU_00217951	5474	Direct terminal repeat	0.9822	High-confidence	67.09	0	Genome fragment	7;7;0;6	r__Monodnaviria;k__Sangervirae;p__Phixviricota;c__Malgrandaviricetes;o__Petitvirales;f__Microviridae;;	geNomad	d__Bacteria;p__Firmicutes_A;c__Clostridia;o__Peptostreptococcales;f__Peptostreptococcaceae;g__Clostridioides;s__Clostridioides difficile	Isolate taxonomy	geNomad v1.1.0 (10.5281/zenodo.7015982)
IMGVR_UViG_2541047292_000004	2541047292	2541112173	whole	;;;	vOTU_00223722	5476	Linear	0.9784	High-confidence	9.12	0	Genome fragment	11;11;0;8	r__Duplodnaviria;k__Heunggongvirae;p__Uroviricota;c__Caudoviricetes;;;;	geNomad	d__Bacteria;p__Firmicutes_A;c__Clostridia;o__Peptostreptococcales;f__Peptostreptococcaceae;g__Clostridioides;s__Clostridioides difficile	Isolate taxonomy	geNomad v1.1.0 (10.5281/zenodo.7015982)
IMGVR_UViG_2541047292_000007	2541047292	2541112174	whole	;;;	vOTU_00223695	7806	Linear	0.9472	High-confidence	15.05	0	Genome fragment	12;12;0;9	r__Duplodnaviria;k__Heunggongvirae;p__Uroviricota;c__Caudoviricetes;;;;	geNomad	d__Bacteria;p__Firmicutes_A;c__Clostridia;o__Peptostreptococcales;f__Peptostreptococcaceae;g__Clostridioides;s__Clostridioides difficile	Isolate taxonomy	geNomad v1.1.0 (10.5281/zenodo.7015982)
IMGVR_UViG_2541047292_000005	2541047292	2541112194	whole	;;;	vOTU_00223664	4066	Linear	0.9759	High-confidence	7.92	0	Genome fragment	5;5;0;5	r__Duplodnaviria;k__Heunggongvirae;p__Uroviricota;c__Caudoviricetes;;;;	geNomad	d__Bacteria;p__Firmicutes_A;c__Clostridia;o__Peptostreptococcales;f__Peptostreptococcaceae;g__Clostridioides;s__Clostridioides difficile	Isolate taxonomy	geNomad v1.1.0 (10.5281/zenodo.7015982)
IMGVR_UViG_2541047292_000003	2541047292	2541112196	whole	;;;	vOTU_00223607	8775	Linear	0.9812	High-confidence	16.01	0	Genome fragment	12;12;0;10	r__Duplodnaviria;k__Heunggongvirae;p__Uroviricota;c__Caudoviricetes;;;;	geNomad	d__Bacteria;p__Firmicutes_A;c__Clostridia;o__Peptostreptococcales;f__Peptostreptococcaceae;g__Clostridioides;s__Clostridioides difficile	Isolate taxonomy	geNomad v1.1.0 (10.5281/zenodo.7015982)
IMGVR_UViG_2541047293_000005	2541047293	2541112209	whole	;;;	vOTU_00223725	57518	Linear	0.9636	High-confidence	43.29	0	Genome fragment	61;61;0;39	r__Duplodnaviria;k__Heunggongvirae;p__Uroviricota;c__Caudoviricetes;;;;	geNomad	d__Bacteria;p__Firmicutes_A;c__Clostridia;o__Peptostreptococcales;f__Peptostreptococcaceae;g__Clostridioides;s__Clostridioides difficile	Isolate taxonomy	geNomad v1.1.0 (10.5281/zenodo.7015982)
IMGVR_UViG_2541047293_000002	2541047293	2541112210	whole	;;;	vOTU_00217951	5522	Direct terminal repeat	0.9828	High-confidence	61.43	0	Genome fragment	8;8;0;7	r__Monodnaviria;k__Sangervirae;p__Phixviricota;c__Malgrandaviricetes;o__Petitvirales;f__Microviridae;;	geNomad	d__Bacteria;p__Firmicutes_A;c__Clostridia;o__Peptostreptococcales;f__Peptostreptococcaceae;g__Clostridioides;s__Clostridioides difficile	Isolate taxonomy	geNomad v1.1.0 (10.5281/zenodo.7015982)
IMGVR_UViG_2541047293_000004	2541047293	2541112219	whole	;;;	vOTU_00223726	61906	Linear	0.9638	High-confidence	46.67	0	Genome fragment	107;107;0;64	r__Duplodnaviria;k__Heunggongvirae;p__Uroviricota;c__Caudoviricetes;;;;	geNomad	d__Bacteria;p__Firmicutes_A;c__Clostridia;o__Peptostreptococcales;f__Peptostreptococcaceae;g__Clostridioides;s__Clostridioides difficile	Isolate taxonomy	geNomad v1.1.0 (10.5281/zenodo.7015982)
IMGVR_UViG_2541047294_000002	2541047294	2541112430	whole	;;;	vOTU_00217951	5572	Direct terminal repeat	0.9828	High-confidence	71.91	0	Genome fragment	3;3;0;7	r__Monodnaviria;k__Sangervirae;p__Phixviricota;c__Malgrandaviricetes;o__Petitvirales;f__Microviridae;;	geNomad	d__Bacteria;p__Firmicutes_A;c__Clostridia;o__Peptostreptococcales;f__Peptostreptococcaceae;g__Clostridioides;s__Clostridioides difficile	Isolate taxonomy	geNomad v1.1.0 (10.5281/zenodo.7015982)
IMGVR_UViG_2541047295_000013	2541047295	2541112435	whole	Host-associated;Human;Unclassified;Unclassified	vOTU_00223727	38273	Direct terminal repeat	0.969	High-confidence	100	0	High-quality	52;52;0;34	r__Duplodnaviria;k__Heunggongvirae;p__Uroviricota;c__Caudoviricetes;;;;	geNomad	d__Bacteria;p__Firmicutes_A;c__Clostridia;o__Peptostreptococcales;f__Peptostreptococcaceae;g__Clostridioides;s__Clostridioides difficile_E	Isolate taxonomy	geNomad v1.1.0 (10.5281/zenodo.7015982)
IMGVR_UViG_2541047295_000009	2541047295	2541112441	whole	Host-associated;Human;Unclassified;Unclassified	vOTU_00217951	6140	Direct terminal repeat	0.9828	High-confidence	75.27	0	Genome fragment	10;10;0;8	r__Monodnaviria;k__Sangervirae;p__Phixviricota;c__Malgrandaviricetes;o__Petitvirales;f__Microviridae;;	geNomad	d__Bacteria;p__Firmicutes_A;c__Clostridia;o__Peptostreptococcales;f__Peptostreptococcaceae;g__Clostridioides;s__Clostridioides difficile_E	Isolate taxonomy	geNomad v1.1.0 (10.5281/zenodo.7015982)
IMGVR_UViG_2541047295_000016	2541047295	2541112453	whole	Host-associated;Human;Unclassified;Unclassified	vOTU_00223729	57649	Linear	0.9422	High-confidence	100	0	High-quality	74;74;0;37	r__Duplodnaviria;k__Heunggongvirae;p__Uroviricota;c__Caudoviricetes;;;;	geNomad	d__Bacteria;p__Firmicutes_A;c__Clostridia;o__Peptostreptococcales;f__Peptostreptococcaceae;g__Clostridioides;s__Clostridioides difficile_E	Isolate taxonomy	geNomad v1.1.0 (10.5281/zenodo.7015982)
IMGVR_UViG_2541047295_000015	2541047295	2541112459	whole	Host-associated;Human;Unclassified;Unclassified	vOTU_00223730	118866	Linear	0.9565	High-confidence	89.62	0	Genome fragment	138;138;0;77	r__Duplodnaviria;k__Heunggongvirae;p__Uroviricota;c__Caudoviricetes;;;;	geNomad	d__Bacteria;p__Firmicutes_A;c__Clostridia;o__Peptostreptococcales;f__Peptostreptococcaceae;g__Clostridioides;s__Clostridioides difficile_E	Isolate taxonomy	geNomad v1.1.0 (10.5281/zenodo.7015982)
IMGVR_UViG_2541047295_000008	2541047295	2541112473	whole	Host-associated;Human;Unclassified;Unclassified	vOTU_00223731	12262	Linear	0.9833	High-confidence	22.36	0	Genome fragment	18;18;0;17	r__Duplodnaviria;k__Heunggongvirae;p__Uroviricota;c__Caudoviricetes;;;;	geNomad	d__Bacteria;p__Firmicutes_A;c__Clostridia;o__Peptostreptococcales;f__Peptostreptococcaceae;g__Clostridioides;s__Clostridioides difficile_E	Isolate taxonomy	geNomad v1.1.0 (10.5281/zenodo.7015982)
IMGVR_UViG_2541047295_000010	2541047295	2541112474	whole	Host-associated;Human;Unclassified;Unclassified	vOTU_00223732	5667	Linear	0.9813	High-confidence	12.13	0	Genome fragment	10;10;0;7	r__Duplodnaviria;k__Heunggongvirae;p__Uroviricota;c__Caudoviricetes;;;;	geNomad	d__Bacteria;p__Firmicutes_A;c__Clostridia;o__Peptostreptococcales;f__Peptostreptococcaceae;g__Clostridioides;s__Clostridioides difficile_E	Isolate taxonomy	geNomad v1.1.0 (10.5281/zenodo.7015982)
IMGVR_UViG_2541047295_000011	2541047295	2541112524	whole	Host-associated;Human;Unclassified;Unclassified	vOTU_00223734	11433	Linear	0.9767	High-confidence	20.82	0	Genome fragment	20;20;0;13	r__Duplodnaviria;k__Heunggongvirae;p__Uroviricota;c__Caudoviricetes;;;;	geNomad	d__Bacteria;p__Firmicutes_A;c__Clostridia;o__Peptostreptococcales;f__Peptostreptococcaceae;g__Clostridioides;s__Clostridioides difficile_E	Isolate taxonomy	geNomad v1.1.0 (10.5281/zenodo.7015982)
IMGVR_UViG_2541047295_000012	2541047295	2541112544	whole	Host-associated;Human;Unclassified;Unclassified	vOTU_00223735	18826	Linear	0.9704	High-confidence	39.22	0	Genome fragment	33;33;0;19	r__Duplodnaviria;k__Heunggongvirae;p__Uroviricota;c__Caudoviricetes;;;;	geNomad	d__Bacteria;p__Firmicutes_A;c__Clostridia;o__Peptostreptococcales;f__Peptostreptococcaceae;g__Clostridioides;s__Clostridioides difficile_E	Isolate taxonomy	geNomad v1.1.0 (10.5281/zenodo.7015982)
IMGVR_UViG_2541047296_000003	2541047296	2541112562	whole	;;;	vOTU_00223736	15415	Linear	0.9793	High-confidence	28.08	0	Genome fragment	19;19;0;15	r__Duplodnaviria;k__Heunggongvirae;p__Uroviricota;c__Caudoviricetes;;;;	geNomad	d__Bacteria;p__Firmicutes_A;c__Clostridia;o__Peptostreptococcales;f__Peptostreptococcaceae;g__Clostridioides;s__Clostridioides difficile	Isolate taxonomy	geNomad v1.1.0 (10.5281/zenodo.7015982)
IMGVR_UViG_2541047296_000002	2541047296	2541112597	whole	;;;	vOTU_00217951	5478	Direct terminal repeat	0.9827	High-confidence	60.94	0	Genome fragment	5;5;0;7	r__Monodnaviria;k__Sangervirae;p__Phixviricota;c__Malgrandaviricetes;o__Petitvirales;f__Microviridae;;	geNomad	d__Bacteria;p__Firmicutes_A;c__Clostridia;o__Peptostreptococcales;f__Peptostreptococcaceae;g__Clostridioides;s__Clostridioides difficile	Isolate taxonomy	geNomad v1.1.0 (10.5281/zenodo.7015982)
IMGVR_UViG_2541047297_000013	2541047297	2541112598	whole	;;;	vOTU_00223737	5568	Linear	0.9298	High-confidence	16.26	0	Genome fragment	9;9;0;5	r__Duplodnaviria;k__Heunggongvirae;p__Uroviricota;c__Caudoviricetes;;;;	geNomad	d__Bacteria;p__Firmicutes_A;c__Clostridia;o__Peptostreptococcales;f__Peptostreptococcaceae;g__Clostridioides;s__Clostridioides difficile	Isolate taxonomy	geNomad v1.1.0 (10.5281/zenodo.7015982)
IMGVR_UViG_2541047297_000012	2541047297	2541112599	whole	;;;	vOTU_00223629	57031	Linear	0.9608	High-confidence	42.95	0	Genome fragment	59;58;1;37	r__Duplodnaviria;k__Heunggongvirae;p__Uroviricota;c__Caudoviricetes;;;;	geNomad	d__Bacteria;p__Firmicutes_A;c__Clostridia;o__Peptostreptococcales;f__Peptostreptococcaceae;g__Clostridioides;s__Clostridioides difficile	Isolate taxonomy	geNomad v1.1.0 (10.5281/zenodo.7015982)
IMGVR_UViG_2541047297_000005	2541047297	2541112601	whole	;;;	vOTU_00217951	5481	Direct terminal repeat	0.9826	High-confidence	66.15	0	Genome fragment	9;9;0;7	r__Monodnaviria;k__Sangervirae;p__Phixviricota;c__Malgrandaviricetes;o__Petitvirales;f__Microviridae;;	geNomad	d__Bacteria;p__Firmicutes_A;c__Clostridia;o__Peptostreptococcales;f__Peptostreptococcaceae;g__Clostridioides;s__Clostridioides difficile	Isolate taxonomy	geNomad v1.1.0 (10.5281/zenodo.7015982)
IMGVR_UViG_2541047297_000010	2541047297	2541112605	whole	;;;	vOTU_00218287	38579	Linear	0.9661	High-confidence	68.15	0	Genome fragment	58;58;0;41	r__Duplodnaviria;k__Heunggongvirae;p__Uroviricota;c__Caudoviricetes;;;;	geNomad	d__Bacteria;p__Firmicutes_A;c__Clostridia;o__Peptostreptococcales;f__Peptostreptococcaceae;g__Clostridioides;s__Clostridioides difficile	Isolate taxonomy	geNomad v1.1.0 (10.5281/zenodo.7015982)
IMGVR_UViG_2541047297_000011	2541047297	2541112613	whole	;;;	vOTU_00223666	67922	Linear	0.9645	High-confidence	51.57	0	Genome fragment	115;115;0;68	r__Duplodnaviria;k__Heunggongvirae;p__Uroviricota;c__Caudoviricetes;;;;	geNomad	d__Bacteria;p__Firmicutes_A;c__Clostridia;o__Peptostreptococcales;f__Peptostreptococcaceae;g__Clostridioides;s__Clostridioides difficile	Isolate taxonomy	geNomad v1.1.0 (10.5281/zenodo.7015982)
IMGVR_UViG_2541047297_000009	2541047297	2541112624	whole	;;;	vOTU_00223739	14884	Linear	0.9686	High-confidence	28.25	0	Genome fragment	35;35;0;20	r__Duplodnaviria;k__Heunggongvirae;p__Uroviricota;c__Caudoviricetes;;;;	geNomad	d__Bacteria;p__Firmicutes_A;c__Clostridia;o__Peptostreptococcales;f__Peptostreptococcaceae;g__Clostridioides;s__Clostridioides difficile	Isolate taxonomy	geNomad v1.1.0 (10.5281/zenodo.7015982)
IMGVR_UViG_2541047297_000006	2541047297	2541112626	whole	;;;	vOTU_00223625	21013	Linear	0.982	High-confidence	38.25	0	Genome fragment	28;28;0;28	r__Duplodnaviria;k__Heunggongvirae;p__Uroviricota;c__Caudoviricetes;;;;	geNomad	d__Bacteria;p__Firmicutes_A;c__Clostridia;o__Peptostreptococcales;f__Peptostreptococcaceae;g__Clostridioides;s__Clostridioides difficile	Isolate taxonomy	geNomad v1.1.0 (10.5281/zenodo.7015982)
IMGVR_UViG_2541047297_000015	2541047297	2541112628	whole	;;;	vOTU_00217926	5091	Linear	0.9136	High-confidence	9.71	0	Genome fragment	6;6;0;4	r__Duplodnaviria;k__Heunggongvirae;p__Uroviricota;c__Caudoviricetes;;;;	geNomad	d__Bacteria;p__Firmicutes_A;c__Clostridia;o__Peptostreptococcales;f__Peptostreptococcaceae;g__Clostridioides;s__Clostridioides difficile	Isolate taxonomy	geNomad v1.1.0 (10.5281/zenodo.7015982)
IMGVR_UViG_2541047297_000008	2541047297	2541112647	whole	;;;	vOTU_00223626	29805	Linear	0.9766	High-confidence	57.96	0	Genome fragment	41;41;0;31	r__Duplodnaviria;k__Heunggongvirae;p__Uroviricota;c__Caudoviricetes;;;;	geNomad	d__Bacteria;p__Firmicutes_A;c__Clostridia;o__Peptostreptococcales;f__Peptostreptococcaceae;g__Clostridioides;s__Clostridioides difficile	Isolate taxonomy	geNomad v1.1.0 (10.5281/zenodo.7015982)
IMGVR_UViG_2541047298_000017	2541047298	2541112655	whole	;;;	vOTU_00223741	56270	Linear	0.959	High-confidence	42.63	0	Genome fragment	62;61;1;35	r__Duplodnaviria;k__Heunggongvirae;p__Uroviricota;c__Caudoviricetes;;;;	geNomad	d__Bacteria;p__Firmicutes_A;c__Clostridia;o__Peptostreptococcales;f__Peptostreptococcaceae;g__Clostridioides;s__Clostridioides difficile	Isolate taxonomy	geNomad v1.1.0 (10.5281/zenodo.7015982)
IMGVR_UViG_2541047298_000012	2541047298	2541112656	whole	;;;	vOTU_00223669	5112	Linear	0.9762	High-confidence	9.03	0	Genome fragment	11;11;0;9	r__Duplodnaviria;k__Heunggongvirae;p__Uroviricota;c__Caudoviricetes;;;;	geNomad	d__Bacteria;p__Firmicutes_A;c__Clostridia;o__Peptostreptococcales;f__Peptostreptococcaceae;g__Clostridioides;s__Clostridioides difficile	Isolate taxonomy	geNomad v1.1.0 (10.5281/zenodo.7015982)
IMGVR_UViG_2541047298_000011	2541047298	2541112657	whole	;;;	vOTU_00223742	4897	Linear	0.9751	High-confidence	8.65	0	Genome fragment	10;10;0;5	r__Duplodnaviria;k__Heunggongvirae;p__Uroviricota;c__Caudoviricetes;;;;	geNomad	d__Bacteria;p__Firmicutes_A;c__Clostridia;o__Peptostreptococcales;f__Peptostreptococcaceae;g__Clostridioides;s__Clostridioides difficile	Isolate taxonomy	geNomad v1.1.0 (10.5281/zenodo.7015982)
IMGVR_UViG_2541047298_000016	2541047298	2541112658	whole	;;;	vOTU_00223743	19642	Linear	0.9607	High-confidence	14.91	0	Genome fragment	34;34;0;19	r__Duplodnaviria;k__Heunggongvirae;p__Uroviricota;c__Caudoviricetes;;;;	geNomad	d__Bacteria;p__Firmicutes_A;c__Clostridia;o__Peptostreptococcales;f__Peptostreptococcaceae;g__Clostridioides;s__Clostridioides difficile	Isolate taxonomy	geNomad v1.1.0 (10.5281/zenodo.7015982)
IMGVR_UViG_2541047298_000005	2541047298	2541112659	whole	;;;	vOTU_00217951	5541	Direct terminal repeat	0.9828	High-confidence	69.8	0	Genome fragment	8;8;0;7	r__Monodnaviria;k__Sangervirae;p__Phixviricota;c__Malgrandaviricetes;o__Petitvirales;f__Microviridae;;	geNomad	d__Bacteria;p__Firmicutes_A;c__Clostridia;o__Peptostreptococcales;f__Peptostreptococcaceae;g__Clostridioides;s__Clostridioides difficile	Isolate taxonomy	geNomad v1.1.0 (10.5281/zenodo.7015982)
IMGVR_UViG_2541047298_000014	2541047298	2541112660	whole	;;;	vOTU_00223623	21281	Linear	0.9679	High-confidence	16.05	0	Genome fragment	44;44;0;23	r__Duplodnaviria;k__Heunggongvirae;p__Uroviricota;c__Caudoviricetes;;;;	geNomad	d__Bacteria;p__Firmicutes_A;c__Clostridia;o__Peptostreptococcales;f__Peptostreptococcaceae;g__Clostridioides;s__Clostridioides difficile	Isolate taxonomy	geNomad v1.1.0 (10.5281/zenodo.7015982)
IMGVR_UViG_2541047298_000013	2541047298	2541112666	whole	;;;	vOTU_00223744	7535	Linear	0.9736	High-confidence	19.43	0	Genome fragment	9;9;0;8	r__Duplodnaviria;k__Heunggongvirae;p__Uroviricota;c__Caudoviricetes;;;;	geNomad	d__Bacteria;p__Firmicutes_A;c__Clostridia;o__Peptostreptococcales;f__Peptostreptococcaceae;g__Clostridioides;s__Clostridioides difficile	Isolate taxonomy	geNomad v1.1.0 (10.5281/zenodo.7015982)
IMGVR_UViG_2541047298_000009	2541047298	2541112668	whole	;;;	vOTU_00223745	6097	Linear	0.978	High-confidence	9.29	0	Genome fragment	13;13;0;10	r__Duplodnaviria;k__Heunggongvirae;p__Uroviricota;c__Caudoviricetes;;;;	geNomad	d__Bacteria;p__Firmicutes_A;c__Clostridia;o__Peptostreptococcales;f__Peptostreptococcaceae;g__Clostridioides;s__Clostridioides difficile	Isolate taxonomy	geNomad v1.1.0 (10.5281/zenodo.7015982)
IMGVR_UViG_2541047298_000006	2541047298	2541112669	whole	;;;	vOTU_00223677	4035	Linear	0.9803	High-confidence	7.35	0	Genome fragment	7;7;0;5	r__Duplodnaviria;k__Heunggongvirae;p__Uroviricota;c__Caudoviricetes;;;;	geNomad	d__Bacteria;p__Firmicutes_A;c__Clostridia;o__Peptostreptococcales;f__Peptostreptococcaceae;g__Clostridioides;s__Clostridioides difficile	Isolate taxonomy	geNomad v1.1.0 (10.5281/zenodo.7015982)
IMGVR_UViG_2541047298_000015	2541047298	2541112670	whole	;;;	vOTU_00218288	26576	Linear	0.9632	High-confidence	20.04	0	Genome fragment	39;39;0;28	r__Duplodnaviria;k__Heunggongvirae;p__Uroviricota;c__Caudoviricetes;;;;	geNomad	d__Bacteria;p__Firmicutes_A;c__Clostridia;o__Peptostreptococcales;f__Peptostreptococcaceae;g__Clostridioides;s__Clostridioides difficile	Isolate taxonomy	geNomad v1.1.0 (10.5281/zenodo.7015982)
IMGVR_UViG_2541047298_000018	2541047298	2541112722	whole	;;;	vOTU_00223679	17726	Linear	0.9426	High-confidence	50.96	0	Genome fragment	29;29;0;19	r__Duplodnaviria;k__Heunggongvirae;p__Uroviricota;c__Caudoviricetes;;;;	geNomad	d__Bacteria;p__Firmicutes_A;c__Clostridia;o__Peptostreptococcales;f__Peptostreptococcaceae;g__Clostridioides;s__Clostridioides difficile	Isolate taxonomy	geNomad v1.1.0 (10.5281/zenodo.7015982)
IMGVR_UViG_2541047298_000007	2541047298	2541112723	whole	;;;	vOTU_00223746	13668	Linear	0.9798	High-confidence	24.9	0	Genome fragment	22;22;0;18	r__Duplodnaviria;k__Heunggongvirae;p__Uroviricota;c__Caudoviricetes;;;;	geNomad	d__Bacteria;p__Firmicutes_A;c__Clostridia;o__Peptostreptococcales;f__Peptostreptococcaceae;g__Clostridioides;s__Clostridioides difficile	Isolate taxonomy	geNomad v1.1.0 (10.5281/zenodo.7015982)
IMGVR_UViG_2541047298_000019	2541047298	2541112724	whole	;;;	vOTU_00217926	6369	Linear	0.9242	High-confidence	12.15	0	Genome fragment	8;8;0;5	r__Duplodnaviria;k__Heunggongvirae;p__Uroviricota;c__Caudoviricetes;;;;	geNomad	d__Bacteria;p__Firmicutes_A;c__Clostridia;o__Peptostreptococcales;f__Peptostreptococcaceae;g__Clostridioides;s__Clostridioides difficile	Isolate taxonomy	geNomad v1.1.0 (10.5281/zenodo.7015982)
IMGVR_UViG_2541047298_000010	2541047298	2541112822	whole	;;;	vOTU_00223747	4376	Linear	0.9786	High-confidence	7.99	0	Genome fragment	5;5;0;4	r__Duplodnaviria;k__Heunggongvirae;p__Uroviricota;c__Caudoviricetes;;;;	geNomad	d__Bacteria;p__Firmicutes_A;c__Clostridia;o__Peptostreptococcales;f__Peptostreptococcaceae;g__Clostridioides;s__Clostridioides difficile	Isolate taxonomy	geNomad v1.1.0 (10.5281/zenodo.7015982)
IMGVR_UViG_2541047298_000008	2541047298	2541112823	whole	;;;	vOTU_00223748	5775	Linear	0.9781	High-confidence	11.36	0	Genome fragment	8;8;0;6	r__Duplodnaviria;k__Heunggongvirae;p__Uroviricota;c__Caudoviricetes;;;;	geNomad	d__Bacteria;p__Firmicutes_A;c__Clostridia;o__Peptostreptococcales;f__Peptostreptococcaceae;g__Clostridioides;s__Clostridioides difficile	Isolate taxonomy	geNomad v1.1.0 (10.5281/zenodo.7015982)
IMGVR_UViG_2541047299_000008	2541047299	2541112988	whole	;;;	vOTU_00223749	31146	Linear	0.9746	High-confidence	53.37	0	Genome fragment	43;43;0;33	r__Duplodnaviria;k__Heunggongvirae;p__Uroviricota;c__Caudoviricetes;;;;	geNomad	d__Bacteria;p__Firmicutes_A;c__Clostridia;o__Peptostreptococcales;f__Peptostreptococcaceae;g__Clostridioides;s__Clostridioides difficile	Isolate taxonomy	geNomad v1.1.0 (10.5281/zenodo.7015982)
IMGVR_UViG_2541047299_000009	2541047299	2541112989	whole	;;;	vOTU_00222346	19062	Linear	0.9715	High-confidence	34.64	0	Genome fragment	23;23;0;17	r__Duplodnaviria;k__Heunggongvirae;p__Uroviricota;c__Caudoviricetes;;;;	geNomad	d__Bacteria;p__Firmicutes_A;c__Clostridia;o__Peptostreptococcales;f__Peptostreptococcaceae;g__Clostridioides;s__Clostridioides difficile	Isolate taxonomy	geNomad v1.1.0 (10.5281/zenodo.7015982)
IMGVR_UViG_2541047299_000007	2541047299	2541112990	whole	;;;	vOTU_00223750	27651	Linear	0.976	High-confidence	80.9	0	Genome fragment	36;36;0;29	r__Duplodnaviria;k__Heunggongvirae;p__Uroviricota;c__Caudoviricetes;;;;	geNomad	d__Bacteria;p__Firmicutes_A;c__Clostridia;o__Peptostreptococcales;f__Peptostreptococcaceae;g__Clostridioides;s__Clostridioides difficile	Isolate taxonomy	geNomad v1.1.0 (10.5281/zenodo.7015982)
IMGVR_UViG_2541047299_000012	2541047299	2541113045	whole	;;;	vOTU_00223713	21919	Linear	0.9153	High-confidence	55.08	0	Genome fragment	25;25;0;17	r__Duplodnaviria;k__Heunggongvirae;p__Uroviricota;c__Caudoviricetes;;;;	geNomad	d__Bacteria;p__Firmicutes_A;c__Clostridia;o__Peptostreptococcales;f__Peptostreptococcaceae;g__Clostridioides;s__Clostridioides difficile	Isolate taxonomy	geNomad v1.1.0 (10.5281/zenodo.7015982)
IMGVR_UViG_2541047299_000006	2541047299	2541113410	whole	;;;	vOTU_00223751	5910	Linear	0.9813	High-confidence	6.6	37.02	Genome fragment	9;9;0;7	r__Duplodnaviria;k__Heunggongvirae;p__Uroviricota;c__Caudoviricetes;;;;	geNomad	d__Bacteria;p__Firmicutes_A;c__Clostridia;o__Peptostreptococcales;f__Peptostreptococcaceae;g__Clostridioides;s__Clostridioides difficile	Isolate taxonomy	geNomad v1.1.0 (10.5281/zenodo.7015982)
IMGVR_UViG_2541047299_000011	2541047299	2541113451	whole	;;;	vOTU_00223752	12308	Linear	0.8541	High-confidence	15.86	24.19	Genome fragment	19;19;0;6	r__Duplodnaviria;k__Heunggongvirae;p__Uroviricota;c__Caudoviricetes;;;;	geNomad	d__Bacteria;p__Firmicutes_A;c__Clostridia;o__Peptostreptococcales;f__Peptostreptococcaceae;g__Clostridioides;s__Clostridioides difficile	Isolate taxonomy	geNomad v1.1.0 (10.5281/zenodo.7015982)
IMGVR_UViG_2541047299_000005	2541047299	2541113550	whole	;;;	vOTU_00217951	5763	Direct terminal repeat	0.9814	High-confidence	63.92	0	Genome fragment	9;9;0;6	r__Monodnaviria;k__Sangervirae;p__Phixviricota;c__Malgrandaviricetes;o__Petitvirales;f__Microviridae;;	geNomad	d__Bacteria;p__Firmicutes_A;c__Clostridia;o__Peptostreptococcales;f__Peptostreptococcaceae;g__Clostridioides;s__Clostridioides difficile	Isolate taxonomy	geNomad v1.1.0 (10.5281/zenodo.7015982)
IMGVR_UViG_2541047300_000001	2541047300	2541113672	whole	;;;	vOTU_00217951	5486	Direct terminal repeat	0.9826	High-confidence	57.46	0	Genome fragment	3;3;0;7	r__Monodnaviria;k__Sangervirae;p__Phixviricota;c__Malgrandaviricetes;o__Petitvirales;f__Microviridae;;	geNomad	d__Bacteria;p__Firmicutes_A;c__Clostridia;o__Peptostreptococcales;f__Peptostreptococcaceae;g__Clostridioides;s__Clostridioides difficile	Isolate taxonomy	geNomad v1.1.0 (10.5281/zenodo.7015982)
IMGVR_UViG_2541047301_000008	2541047301	2541113680	whole	;;;	vOTU_00223703	123718	Linear	0.9646	High-confidence	93.26	0	High-quality	177;176;1;105	r__Duplodnaviria;k__Heunggongvirae;p__Uroviricota;c__Caudoviricetes;;;;	geNomad	d__Bacteria;p__Firmicutes_A;c__Clostridia;o__Peptostreptococcales;f__Peptostreptococcaceae;g__Clostridioides;s__Clostridioides difficile	Isolate taxonomy	geNomad v1.1.0 (10.5281/zenodo.7015982)
IMGVR_UViG_2541047301_000004	2541047301	2541113699	whole	;;;	vOTU_00223705	4533	Linear	0.9818	High-confidence	9.32	0	Genome fragment	8;8;0;8	r__Duplodnaviria;k__Heunggongvirae;p__Uroviricota;c__Caudoviricetes;;;;	geNomad	d__Bacteria;p__Firmicutes_A;c__Clostridia;o__Peptostreptococcales;f__Peptostreptococcaceae;g__Clostridioides;s__Clostridioides difficile	Isolate taxonomy	geNomad v1.1.0 (10.5281/zenodo.7015982)
IMGVR_UViG_2541047301_000007	2541047301	2541113746	whole	;;;	vOTU_00223753	9203	Linear	0.9699	High-confidence	16.7	0	Genome fragment	18;18;0;9	r__Duplodnaviria;k__Heunggongvirae;p__Uroviricota;c__Caudoviricetes;;;;	geNomad	d__Bacteria;p__Firmicutes_A;c__Clostridia;o__Peptostreptococcales;f__Peptostreptococcaceae;g__Clostridioides;s__Clostridioides difficile	Isolate taxonomy	geNomad v1.1.0 (10.5281/zenodo.7015982)
IMGVR_UViG_2541047301_000009	2541047301	2541113747	whole	;;;	vOTU_00223646	12300	Linear	0.9483	High-confidence	24.6	0	Genome fragment	18;18;0;10	r__Duplodnaviria;k__Heunggongvirae;p__Uroviricota;c__Caudoviricetes;;;;	geNomad	d__Bacteria;p__Firmicutes_A;c__Clostridia;o__Peptostreptococcales;f__Peptostreptococcaceae;g__Clostridioides;s__Clostridioides difficile	Isolate taxonomy	geNomad v1.1.0 (10.5281/zenodo.7015982)
IMGVR_UViG_2541047301_000003	2541047301	2541113761	whole	;;;	vOTU_00217951	6231	Direct terminal repeat	0.9825	High-confidence	76.23	0	Genome fragment	5;5;0;8	r__Monodnaviria;k__Sangervirae;p__Phixviricota;c__Malgrandaviricetes;o__Petitvirales;f__Microviridae;;	geNomad	d__Bacteria;p__Firmicutes_A;c__Clostridia;o__Peptostreptococcales;f__Peptostreptococcaceae;g__Clostridioides;s__Clostridioides difficile	Isolate taxonomy	geNomad v1.1.0 (10.5281/zenodo.7015982)
IMGVR_UViG_2541047302_000006	2541047302	2541113770	whole	;;;	vOTU_00217951	6161	Linear	0.983	High-confidence	75.56	0	Genome fragment	9;9;0;8	r__Monodnaviria;k__Sangervirae;p__Phixviricota;c__Malgrandaviricetes;o__Petitvirales;f__Microviridae;;	geNomad	d__Bacteria;p__Firmicutes_A;c__Clostridia;o__Peptostreptococcales;f__Peptostreptococcaceae;g__Clostridioides;s__Clostridioides difficile	Isolate taxonomy	geNomad v1.1.0 (10.5281/zenodo.7015982)
IMGVR_UViG_2541047302_000017	2541047302	2541113771	whole	;;;	vOTU_00219919	5457	Linear	0.8852	High-confidence	4.14	0	Genome fragment	9;9;0;4	r__Duplodnaviria;k__Heunggongvirae;p__Uroviricota;c__Caudoviricetes;;;;	NR (doi:10.5281/zenodo.6574914)	d__Bacteria;p__Firmicutes_A;c__Clostridia;o__Peptostreptococcales;f__Peptostreptococcaceae;g__Clostridioides;s__Clostridioides difficile	Isolate taxonomy	geNomad v1.1.0 (10.5281/zenodo.7015982)
IMGVR_UViG_2541047302_000018	2541047302	2541113776	whole	;;;	vOTU_00217926	4699	Linear	0.9286	High-confidence	8.95	0	Genome fragment	6;6;0;4	r__Duplodnaviria;k__Heunggongvirae;p__Uroviricota;c__Caudoviricetes;;;;	geNomad	d__Bacteria;p__Firmicutes_A;c__Clostridia;o__Peptostreptococcales;f__Peptostreptococcaceae;g__Clostridioides;s__Clostridioides difficile	Isolate taxonomy	geNomad v1.1.0 (10.5281/zenodo.7015982)
IMGVR_UViG_2541047302_000016	2541047302	2541113778	whole	;;;	vOTU_00223658	8929	Linear	0.9093	High-confidence	6.76	0	Genome fragment	13;13;0;7	r__Duplodnaviria;k__Heunggongvirae;p__Uroviricota;c__Caudoviricetes;;;;	geNomad	d__Bacteria;p__Firmicutes_A;c__Clostridia;o__Peptostreptococcales;f__Peptostreptococcaceae;g__Clostridioides;s__Clostridioides difficile	Isolate taxonomy	geNomad v1.1.0 (10.5281/zenodo.7015982)
IMGVR_UViG_2541047302_000010	2541047302	2541113788	whole	;;;	vOTU_00223710	57153	Linear	0.9718	High-confidence	43.03	0	Genome fragment	56;55;1;38	r__Duplodnaviria;k__Heunggongvirae;p__Uroviricota;c__Caudoviricetes;;;;	geNomad	d__Bacteria;p__Firmicutes_A;c__Clostridia;o__Peptostreptococcales;f__Peptostreptococcaceae;g__Clostridioides;s__Clostridioides difficile	Isolate taxonomy	geNomad v1.1.0 (10.5281/zenodo.7015982)
IMGVR_UViG_2541047302_000014	2541047302	2541113857	whole	;;;	vOTU_00223721	5664	Linear	0.9628	High-confidence	10.95	0	Genome fragment	11;11;0;7	r__Duplodnaviria;k__Heunggongvirae;p__Uroviricota;c__Caudoviricetes;;;;	geNomad	d__Bacteria;p__Firmicutes_A;c__Clostridia;o__Peptostreptococcales;f__Peptostreptococcaceae;g__Clostridioides;s__Clostridioides difficile	Isolate taxonomy	geNomad v1.1.0 (10.5281/zenodo.7015982)
IMGVR_UViG_2541047302_000008	2541047302	2541113858	whole	;;;	vOTU_00223625	21006	Linear	0.9821	High-confidence	38.24	0	Genome fragment	28;28;0;28	r__Duplodnaviria;k__Heunggongvirae;p__Uroviricota;c__Caudoviricetes;;;;	geNomad	d__Bacteria;p__Firmicutes_A;c__Clostridia;o__Peptostreptococcales;f__Peptostreptococcaceae;g__Clostridioides;s__Clostridioides difficile	Isolate taxonomy	geNomad v1.1.0 (10.5281/zenodo.7015982)
IMGVR_UViG_2541047302_000009	2541047302	2541113876	whole	;;;	vOTU_00223626	27394	Linear	0.9763	High-confidence	54.06	0	Genome fragment	35;35;0;29	r__Duplodnaviria;k__Heunggongvirae;p__Uroviricota;c__Caudoviricetes;;;;	geNomad	d__Bacteria;p__Firmicutes_A;c__Clostridia;o__Peptostreptococcales;f__Peptostreptococcaceae;g__Clostridioides;s__Clostridioides difficile	Isolate taxonomy	geNomad v1.1.0 (10.5281/zenodo.7015982)
IMGVR_UViG_2541047302_000007	2541047302	2541113952	whole	;;;	vOTU_00217925	4451	Linear	0.9825	High-confidence	8.79	0	Genome fragment	9;9;0;8	r__Duplodnaviria;k__Heunggongvirae;p__Uroviricota;c__Caudoviricetes;;;;	geNomad	d__Bacteria;p__Firmicutes_A;c__Clostridia;o__Peptostreptococcales;f__Peptostreptococcaceae;g__Clostridioides;s__Clostridioides difficile	Isolate taxonomy	geNomad v1.1.0 (10.5281/zenodo.7015982)
IMGVR_UViG_2541047302_000013	2541047302	2541113954	whole	;;;	vOTU_00223656	60700	Linear	0.9638	High-confidence	46.09	0	Genome fragment	102;102;0;61	r__Duplodnaviria;k__Heunggongvirae;p__Uroviricota;c__Caudoviricetes;;;;	geNomad	d__Bacteria;p__Firmicutes_A;c__Clostridia;o__Peptostreptococcales;f__Peptostreptococcaceae;g__Clostridioides;s__Clostridioides difficile	Isolate taxonomy	geNomad v1.1.0 (10.5281/zenodo.7015982)
IMGVR_UViG_2541047302_000015	2541047302	2541113955	whole	;;;	vOTU_00219918	47532	Linear	0.9635	High-confidence	83.97	0	Genome fragment	71;71;0;52	r__Duplodnaviria;k__Heunggongvirae;p__Uroviricota;c__Caudoviricetes;;;;	geNomad	d__Bacteria;p__Firmicutes_A;c__Clostridia;o__Peptostreptococcales;f__Peptostreptococcaceae;g__Clostridioides;s__Clostridioides difficile	Isolate taxonomy	geNomad v1.1.0 (10.5281/zenodo.7015982)
IMGVR_UViG_2541047302_000012	2541047302	2541113956	whole	;;;	vOTU_00223755	6687	Linear	0.9643	High-confidence	12.4	0	Genome fragment	15;15;0;10	r__Duplodnaviria;k__Heunggongvirae;p__Uroviricota;c__Caudoviricetes;;;;	geNomad	d__Bacteria;p__Firmicutes_A;c__Clostridia;o__Peptostreptococcales;f__Peptostreptococcaceae;g__Clostridioides;s__Clostridioides difficile	Isolate taxonomy	geNomad v1.1.0 (10.5281/zenodo.7015982)
IMGVR_UViG_2541047302_000011	2541047302	2541113957	whole	;;;	vOTU_00223739	12706	Linear	0.9705	High-confidence	23.9	0	Genome fragment	28;28;0;16	r__Duplodnaviria;k__Heunggongvirae;p__Uroviricota;c__Caudoviricetes;;;;	geNomad	d__Bacteria;p__Firmicutes_A;c__Clostridia;o__Peptostreptococcales;f__Peptostreptococcaceae;g__Clostridioides;s__Clostridioides difficile	Isolate taxonomy	geNomad v1.1.0 (10.5281/zenodo.7015982)
IMGVR_UViG_2541047303_000001	2541047303	2541114040	whole	;;;	vOTU_00217951	5485	Direct terminal repeat	0.9826	High-confidence	59.03	0	Genome fragment	6;6;0;7	r__Monodnaviria;k__Sangervirae;p__Phixviricota;c__Malgrandaviricetes;o__Petitvirales;f__Microviridae;;	geNomad	d__Bacteria;p__Firmicutes_A;c__Clostridia;o__Peptostreptococcales;f__Peptostreptococcaceae;g__Clostridioides;s__Clostridioides difficile	Isolate taxonomy	geNomad v1.1.0 (10.5281/zenodo.7015982)
IMGVR_UViG_2541047304_000001	2541047304	2541114136	whole	;;;	vOTU_00217951	6024	Direct terminal repeat	0.983	High-confidence	75.08	0	Genome fragment	4;4;0;7	r__Monodnaviria;k__Sangervirae;p__Phixviricota;c__Malgrandaviricetes;o__Petitvirales;f__Microviridae;;	geNomad	d__Bacteria;p__Firmicutes_A;c__Clostridia;o__Peptostreptococcales;f__Peptostreptococcaceae;g__Clostridioides;s__Clostridioides difficile	Isolate taxonomy	geNomad v1.1.0 (10.5281/zenodo.7015982)
IMGVR_UViG_2541047305_000009	2541047305	2541114184	whole	;;;	vOTU_00223757	16249	Linear	0.9818	High-confidence	31.01	0	Genome fragment	30;30;0;25	r__Duplodnaviria;k__Heunggongvirae;p__Uroviricota;c__Caudoviricetes;;;;	geNomad	d__Bacteria;p__Firmicutes_A;c__Clostridia;o__Peptostreptococcales;f__Peptostreptococcaceae;g__Clostridioides;s__Clostridioides difficile	Isolate taxonomy	geNomad v1.1.0 (10.5281/zenodo.7015982)
IMGVR_UViG_2541047305_000012	2541047305	2541114185	whole	;;;	vOTU_00223758	17234	Linear	0.961	High-confidence	33.42	0	Genome fragment	32;32;0;20	r__Duplodnaviria;k__Heunggongvirae;p__Uroviricota;c__Caudoviricetes;;;;	geNomad	d__Bacteria;p__Firmicutes_A;c__Clostridia;o__Peptostreptococcales;f__Peptostreptococcaceae;g__Clostridioides;s__Clostridioides difficile	Isolate taxonomy	geNomad v1.1.0 (10.5281/zenodo.7015982)
IMGVR_UViG_2541047305_000010	2541047305	2541114186	whole	;;;	vOTU_00223615	5872	Linear	0.9819	High-confidence	12.39	0	Genome fragment	12;12;0;9	r__Duplodnaviria;k__Heunggongvirae;p__Uroviricota;c__Caudoviricetes;;;;	geNomad	d__Bacteria;p__Firmicutes_A;c__Clostridia;o__Peptostreptococcales;f__Peptostreptococcaceae;g__Clostridioides;s__Clostridioides difficile	Isolate taxonomy	geNomad v1.1.0 (10.5281/zenodo.7015982)
IMGVR_UViG_2541047305_000008	2541047305	2541114187	whole	;;;	vOTU_00223616	6060	Linear	0.9824	High-confidence	12.59	0	Genome fragment	7;7;0;6	r__Duplodnaviria;k__Heunggongvirae;p__Uroviricota;c__Caudoviricetes;;;;	geNomad	d__Bacteria;p__Firmicutes_A;c__Clostridia;o__Peptostreptococcales;f__Peptostreptococcaceae;g__Clostridioides;s__Clostridioides difficile	Isolate taxonomy	geNomad v1.1.0 (10.5281/zenodo.7015982)
IMGVR_UViG_2541047305_000011	2541047305	2541114188	whole	;;;	vOTU_00223759	13202	Linear	0.9774	High-confidence	24	0	Genome fragment	17;17;0;12	r__Duplodnaviria;k__Heunggongvirae;p__Uroviricota;c__Caudoviricetes;;;;	geNomad	d__Bacteria;p__Firmicutes_A;c__Clostridia;o__Peptostreptococcales;f__Peptostreptococcaceae;g__Clostridioides;s__Clostridioides difficile	Isolate taxonomy	geNomad v1.1.0 (10.5281/zenodo.7015982)
IMGVR_UViG_2541047305_000005	2541047305	2541114189	whole	;;;	vOTU_00223760	5974	Linear	0.9829	High-confidence	10.81	0	Genome fragment	11;11;0;10	r__Duplodnaviria;k__Heunggongvirae;p__Uroviricota;c__Caudoviricetes;;;;	geNomad	d__Bacteria;p__Firmicutes_A;c__Clostridia;o__Peptostreptococcales;f__Peptostreptococcaceae;g__Clostridioides;s__Clostridioides difficile	Isolate taxonomy	geNomad v1.1.0 (10.5281/zenodo.7015982)
IMGVR_UViG_2541047305_000004	2541047305	2541114284	whole	;;;	vOTU_00223761	5540	Linear	0.9832	High-confidence	10.15	0	Genome fragment	10;10;0;9	r__Duplodnaviria;k__Heunggongvirae;p__Uroviricota;c__Caudoviricetes;;;;	geNomad	d__Bacteria;p__Firmicutes_A;c__Clostridia;o__Peptostreptococcales;f__Peptostreptococcaceae;g__Clostridioides;s__Clostridioides difficile	Isolate taxonomy	geNomad v1.1.0 (10.5281/zenodo.7015982)
IMGVR_UViG_2541047305_000007	2541047305	2541114285	whole	;;;	vOTU_00223762	5208	Linear	0.9825	High-confidence	9.48	0	Genome fragment	10;10;0;10	r__Duplodnaviria;k__Heunggongvirae;p__Uroviricota;c__Caudoviricetes;;;;	geNomad	d__Bacteria;p__Firmicutes_A;c__Clostridia;o__Peptostreptococcales;f__Peptostreptococcaceae;g__Clostridioides;s__Clostridioides difficile	Isolate taxonomy	geNomad v1.1.0 (10.5281/zenodo.7015982)
IMGVR_UViG_2541047305_000006	2541047305	2541114319	whole	;;;	vOTU_00217951	5489	Direct terminal repeat	0.9826	High-confidence	67.27	0	Genome fragment	7;7;0;7	r__Monodnaviria;k__Sangervirae;p__Phixviricota;c__Malgrandaviricetes;o__Petitvirales;f__Microviridae;;	geNomad	d__Bacteria;p__Firmicutes_A;c__Clostridia;o__Peptostreptococcales;f__Peptostreptococcaceae;g__Clostridioides;s__Clostridioides difficile	Isolate taxonomy	geNomad v1.1.0 (10.5281/zenodo.7015982)
IMGVR_UViG_2541047306_000001	2541047306	2541114364	whole	Host-associated;Human;Unclassified;Unclassified	vOTU_00217951	5485	Direct terminal repeat	0.9827	High-confidence	66.23	0	Genome fragment	6;6;0;7	r__Monodnaviria;k__Sangervirae;p__Phixviricota;c__Malgrandaviricetes;o__Petitvirales;f__Microviridae;;	geNomad	d__Bacteria;p__Firmicutes_A;c__Clostridia;o__Peptostreptococcales;f__Peptostreptococcaceae;g__Clostridioides;s__Clostridioides difficile	Isolate taxonomy	geNomad v1.1.0 (10.5281/zenodo.7015982)
IMGVR_UViG_2541047307_000005	2541047307	2541114366	whole	;;;	vOTU_00223763	28046	Linear	0.9724	High-confidence	74.46	0	Genome fragment	42;42;0;31	r__Duplodnaviria;k__Heunggongvirae;p__Uroviricota;c__Caudoviricetes;;;;	geNomad	d__Bacteria;p__Firmicutes_A;c__Clostridia;o__Peptostreptococcales;f__Peptostreptococcaceae;g__Clostridioides;s__Clostridioides difficile	Isolate taxonomy	geNomad v1.1.0 (10.5281/zenodo.7015982)
IMGVR_UViG_2541047307_000004	2541047307	2541114368	whole	;;;	vOTU_00217951	5826	Direct terminal repeat	0.9824	High-confidence	73.24	0	Genome fragment	8;8;0;7	r__Monodnaviria;k__Sangervirae;p__Phixviricota;c__Malgrandaviricetes;o__Petitvirales;f__Microviridae;;	geNomad	d__Bacteria;p__Firmicutes_A;c__Clostridia;o__Peptostreptococcales;f__Peptostreptococcaceae;g__Clostridioides;s__Clostridioides difficile	Isolate taxonomy	geNomad v1.1.0 (10.5281/zenodo.7015982)
IMGVR_UViG_2541047307_000006	2541047307	2541114377	whole	;;;	vOTU_00223764	6228	Linear	0.9719	High-confidence	16.52	0	Genome fragment	9;9;0;7	r__Duplodnaviria;k__Heunggongvirae;p__Uroviricota;c__Caudoviricetes;;;;	geNomad	d__Bacteria;p__Firmicutes_A;c__Clostridia;o__Peptostreptococcales;f__Peptostreptococcaceae;g__Clostridioides;s__Clostridioides difficile	Isolate taxonomy	geNomad v1.1.0 (10.5281/zenodo.7015982)
IMGVR_UViG_2541047307_000007	2541047307	2541114422	whole	;;;	vOTU_00223765	44818	Linear	0.966	High-confidence	79.18	0	Genome fragment	65;65;0;49	r__Duplodnaviria;k__Heunggongvirae;p__Uroviricota;c__Caudoviricetes;;;;	geNomad	d__Bacteria;p__Firmicutes_A;c__Clostridia;o__Peptostreptococcales;f__Peptostreptococcaceae;g__Clostridioides;s__Clostridioides difficile	Isolate taxonomy	geNomad v1.1.0 (10.5281/zenodo.7015982)
IMGVR_UViG_2541047308_000012	2541047308	2541114611	whole	Host-associated;Mammals;Unclassified;Unclassified	vOTU_00223766	4686	Linear	0.8763	High-confidence	9.09	0	Genome fragment	14;14;0;4	r__Duplodnaviria;k__Heunggongvirae;p__Uroviricota;c__Caudoviricetes;;;;	geNomad	d__Bacteria;p__Firmicutes_A;c__Clostridia;o__Peptostreptococcales;f__Peptostreptococcaceae;g__Clostridioides;s__Clostridioides difficile	Isolate taxonomy	geNomad v1.1.0 (10.5281/zenodo.7015982)
IMGVR_UViG_2541047308_000011	2541047308	2541114612	whole	Host-associated;Mammals;Unclassified;Unclassified	vOTU_00223767	9964	Linear	0.9714	High-confidence	19.15	0	Genome fragment	19;19;0;15	r__Duplodnaviria;k__Heunggongvirae;p__Uroviricota;c__Caudoviricetes;;;;	geNomad	d__Bacteria;p__Firmicutes_A;c__Clostridia;o__Peptostreptococcales;f__Peptostreptococcaceae;g__Clostridioides;s__Clostridioides difficile	Isolate taxonomy	geNomad v1.1.0 (10.5281/zenodo.7015982)
IMGVR_UViG_2541047308_000008	2541047308	2541114613	whole	Host-associated;Mammals;Unclassified;Unclassified	vOTU_00223768	13782	Linear	0.9806	High-confidence	26.53	0	Genome fragment	21;21;0;18	r__Duplodnaviria;k__Heunggongvirae;p__Uroviricota;c__Caudoviricetes;;;;	geNomad	d__Bacteria;p__Firmicutes_A;c__Clostridia;o__Peptostreptococcales;f__Peptostreptococcaceae;g__Clostridioides;s__Clostridioides difficile	Isolate taxonomy	geNomad v1.1.0 (10.5281/zenodo.7015982)
IMGVR_UViG_2541047308_000009	2541047308	2541114614	whole	Host-associated;Mammals;Unclassified;Unclassified	vOTU_00223620	15614	Linear	0.9799	High-confidence	28.48	0	Genome fragment	20;20;0;15	r__Duplodnaviria;k__Heunggongvirae;p__Uroviricota;c__Caudoviricetes;;;;	geNomad	d__Bacteria;p__Firmicutes_A;c__Clostridia;o__Peptostreptococcales;f__Peptostreptococcaceae;g__Clostridioides;s__Clostridioides difficile	Isolate taxonomy	geNomad v1.1.0 (10.5281/zenodo.7015982)
IMGVR_UViG_2541047308_000007	2541047308	2541114615	whole	Host-associated;Mammals;Unclassified;Unclassified	vOTU_00223769	23944	Linear	0.9814	High-confidence	47.71	0	Genome fragment	28;28;0;23	r__Duplodnaviria;k__Heunggongvirae;p__Uroviricota;c__Caudoviricetes;;;;	geNomad	d__Bacteria;p__Firmicutes_A;c__Clostridia;o__Peptostreptococcales;f__Peptostreptococcaceae;g__Clostridioides;s__Clostridioides difficile	Isolate taxonomy	geNomad v1.1.0 (10.5281/zenodo.7015982)
IMGVR_UViG_2541047308_000006	2541047308	2541114625	whole	Host-associated;Mammals;Unclassified;Unclassified	vOTU_00223770	25290	Linear	0.982	High-confidence	52.66	0	Genome fragment	31;31;0;28	r__Duplodnaviria;k__Heunggongvirae;p__Uroviricota;c__Caudoviricetes;;;;	geNomad	d__Bacteria;p__Firmicutes_A;c__Clostridia;o__Peptostreptococcales;f__Peptostreptococcaceae;g__Clostridioides;s__Clostridioides difficile	Isolate taxonomy	geNomad v1.1.0 (10.5281/zenodo.7015982)
IMGVR_UViG_2541047308_000010	2541047308	2541114665	whole	Host-associated;Mammals;Unclassified;Unclassified	vOTU_00223771	4483	Linear	0.9752	High-confidence	8.76	0	Genome fragment	9;9;0;8	r__Duplodnaviria;k__Heunggongvirae;p__Uroviricota;c__Caudoviricetes;;;;	geNomad	d__Bacteria;p__Firmicutes_A;c__Clostridia;o__Peptostreptococcales;f__Peptostreptococcaceae;g__Clostridioides;s__Clostridioides difficile	Isolate taxonomy	geNomad v1.1.0 (10.5281/zenodo.7015982)
IMGVR_UViG_2541047308_000005	2541047308	2541114690	whole	Host-associated;Mammals;Unclassified;Unclassified	vOTU_00217951	5522	Linear	0.9828	High-confidence	68.6	0	Genome fragment	8;8;0;7	r__Monodnaviria;k__Sangervirae;p__Phixviricota;c__Malgrandaviricetes;o__Petitvirales;f__Microviridae;;	geNomad	d__Bacteria;p__Firmicutes_A;c__Clostridia;o__Peptostreptococcales;f__Peptostreptococcaceae;g__Clostridioides;s__Clostridioides difficile	Isolate taxonomy	geNomad v1.1.0 (10.5281/zenodo.7015982)
IMGVR_UViG_2541047309_000005	2541047309	2541114747	whole	Host-associated;Mammals;Unclassified;Unclassified	vOTU_00223772	5841	Linear	0.9805	High-confidence	10.64	0	Genome fragment	10;10;0;7	r__Duplodnaviria;k__Heunggongvirae;p__Uroviricota;c__Caudoviricetes;;;;	geNomad	d__Bacteria;p__Firmicutes_A;c__Clostridia;o__Peptostreptococcales;f__Peptostreptococcaceae;g__Clostridioides;s__Clostridioides difficile	Isolate taxonomy	geNomad v1.1.0 (10.5281/zenodo.7015982)
IMGVR_UViG_2541047309_000004	2541047309	2541114748	whole	Host-associated;Mammals;Unclassified;Unclassified	vOTU_00223598	5086	Linear	0.9816	High-confidence	9.25	0	Genome fragment	10;10;0;9	r__Duplodnaviria;k__Heunggongvirae;p__Uroviricota;c__Caudoviricetes;;;;	geNomad	d__Bacteria;p__Firmicutes_A;c__Clostridia;o__Peptostreptococcales;f__Peptostreptococcaceae;g__Clostridioides;s__Clostridioides difficile	Isolate taxonomy	geNomad v1.1.0 (10.5281/zenodo.7015982)
IMGVR_UViG_2541047309_000007	2541047309	2541114751	whole	Host-associated;Mammals;Unclassified;Unclassified	vOTU_00223664	6374	Linear	0.978	High-confidence	11.6	0	Genome fragment	8;8;0;8	r__Duplodnaviria;k__Heunggongvirae;p__Uroviricota;c__Caudoviricetes;;;;	geNomad	d__Bacteria;p__Firmicutes_A;c__Clostridia;o__Peptostreptococcales;f__Peptostreptococcaceae;g__Clostridioides;s__Clostridioides difficile	Isolate taxonomy	geNomad v1.1.0 (10.5281/zenodo.7015982)
IMGVR_UViG_2541047309_000006	2541047309	2541114829	whole	Host-associated;Mammals;Unclassified;Unclassified	vOTU_00223664	6305	Linear	0.9807	High-confidence	11.45	0	Genome fragment	8;8;0;8	r__Duplodnaviria;k__Heunggongvirae;p__Uroviricota;c__Caudoviricetes;;;;	geNomad	d__Bacteria;p__Firmicutes_A;c__Clostridia;o__Peptostreptococcales;f__Peptostreptococcaceae;g__Clostridioides;s__Clostridioides difficile	Isolate taxonomy	geNomad v1.1.0 (10.5281/zenodo.7015982)
IMGVR_UViG_2541047309_000003	2541047309	2541114866	whole	Host-associated;Mammals;Unclassified;Unclassified	vOTU_00217951	5503	Linear	0.9827	High-confidence	63.99	0	Genome fragment	7;7;0;7	r__Monodnaviria;k__Sangervirae;p__Phixviricota;c__Malgrandaviricetes;o__Petitvirales;f__Microviridae;;	geNomad	d__Bacteria;p__Firmicutes_A;c__Clostridia;o__Peptostreptococcales;f__Peptostreptococcaceae;g__Clostridioides;s__Clostridioides difficile	Isolate taxonomy	geNomad v1.1.0 (10.5281/zenodo.7015982)
IMGVR_UViG_2541047310_000004	2541047310	2541114934	whole	;;;	vOTU_00223605	4486	Linear	0.982	High-confidence	8.17	0	Genome fragment	7;7;0;7	r__Duplodnaviria;k__Heunggongvirae;p__Uroviricota;c__Caudoviricetes;;;;	geNomad	d__Bacteria;p__Firmicutes_A;c__Clostridia;o__Peptostreptococcales;f__Peptostreptococcaceae;g__Clostridioides;s__Clostridioides difficile	Isolate taxonomy	geNomad v1.1.0 (10.5281/zenodo.7015982)
IMGVR_UViG_2541047310_000008	2541047310	2541114936	whole	;;;	vOTU_00223606	10694	Linear	0.9698	High-confidence	22.16	0	Genome fragment	13;13;0;8	r__Duplodnaviria;k__Heunggongvirae;p__Uroviricota;c__Caudoviricetes;;;;	geNomad	d__Bacteria;p__Firmicutes_A;c__Clostridia;o__Peptostreptococcales;f__Peptostreptococcaceae;g__Clostridioides;s__Clostridioides difficile	Isolate taxonomy	geNomad v1.1.0 (10.5281/zenodo.7015982)
IMGVR_UViG_2541047310_000005	2541047310	2541114937	whole	;;;	vOTU_00223664	5656	Linear	0.9788	High-confidence	10.27	0	Genome fragment	8;8;0;7	r__Duplodnaviria;k__Heunggongvirae;p__Uroviricota;c__Caudoviricetes;;;;	geNomad	d__Bacteria;p__Firmicutes_A;c__Clostridia;o__Peptostreptococcales;f__Peptostreptococcaceae;g__Clostridioides;s__Clostridioides difficile	Isolate taxonomy	geNomad v1.1.0 (10.5281/zenodo.7015982)
IMGVR_UViG_2541047310_000006	2541047310	2541115012	whole	;;;	vOTU_00223776	4706	Linear	0.9769	High-confidence	8.57	0	Genome fragment	7;7;0;5	r__Duplodnaviria;k__Heunggongvirae;p__Uroviricota;c__Caudoviricetes;;;;	geNomad	d__Bacteria;p__Firmicutes_A;c__Clostridia;o__Peptostreptococcales;f__Peptostreptococcaceae;g__Clostridioides;s__Clostridioides difficile	Isolate taxonomy	geNomad v1.1.0 (10.5281/zenodo.7015982)
IMGVR_UViG_2541047310_000007	2541047310	2541115014	whole	;;;	vOTU_00223772	5570	Linear	0.9736	High-confidence	10.18	0	Genome fragment	10;10;0;7	r__Duplodnaviria;k__Heunggongvirae;p__Uroviricota;c__Caudoviricetes;;;;	geNomad	d__Bacteria;p__Firmicutes_A;c__Clostridia;o__Peptostreptococcales;f__Peptostreptococcaceae;g__Clostridioides;s__Clostridioides difficile	Isolate taxonomy	geNomad v1.1.0 (10.5281/zenodo.7015982)
IMGVR_UViG_2541047310_000003	2541047310	2541115043	whole	;;;	vOTU_00217951	5486	Direct terminal repeat	0.9826	High-confidence	69.45	0	Genome fragment	8;8;0;7	r__Monodnaviria;k__Sangervirae;p__Phixviricota;c__Malgrandaviricetes;o__Petitvirales;f__Microviridae;;	geNomad	d__Bacteria;p__Firmicutes_A;c__Clostridia;o__Peptostreptococcales;f__Peptostreptococcaceae;g__Clostridioides;s__Clostridioides difficile	Isolate taxonomy	geNomad v1.1.0 (10.5281/zenodo.7015982)
IMGVR_UViG_2541047311_000006	2541047311	2541115084	whole	;;;	vOTU_00223777	28646	Linear	0.9692	High-confidence	54.25	0	Genome fragment	52;52;0;35	r__Duplodnaviria;k__Heunggongvirae;p__Uroviricota;c__Caudoviricetes;;;;	geNomad	d__Bacteria;p__Firmicutes_A;c__Clostridia;o__Peptostreptococcales;f__Peptostreptococcaceae;g__Clostridioides;s__Clostridioides difficile	Isolate taxonomy	geNomad v1.1.0 (10.5281/zenodo.7015982)
IMGVR_UViG_2541047311_000005	2541047311	2541115086	whole	;;;	vOTU_00223778	7282	Linear	0.9729	High-confidence	13.81	0	Genome fragment	12;12;0;5	r__Duplodnaviria;k__Heunggongvirae;p__Uroviricota;c__Caudoviricetes;;;;	geNomad	d__Bacteria;p__Firmicutes_A;c__Clostridia;o__Peptostreptococcales;f__Peptostreptococcaceae;g__Clostridioides;s__Clostridioides difficile	Isolate taxonomy	geNomad v1.1.0 (10.5281/zenodo.7015982)
IMGVR_UViG_2541047311_000004	2541047311	2541115087	whole	;;;	vOTU_00223659	5152	Linear	0.9754	High-confidence	9.41	0	Genome fragment	7;7;0;6	r__Duplodnaviria;k__Heunggongvirae;p__Uroviricota;c__Caudoviricetes;;;;	geNomad	d__Bacteria;p__Firmicutes_A;c__Clostridia;o__Peptostreptococcales;f__Peptostreptococcaceae;g__Clostridioides;s__Clostridioides difficile	Isolate taxonomy	geNomad v1.1.0 (10.5281/zenodo.7015982)
IMGVR_UViG_2541047311_000007	2541047311	2541115088	whole	;;;	vOTU_00223779	9368	Linear	0.9637	High-confidence	18.04	0	Genome fragment	12;12;0;9	r__Duplodnaviria;k__Heunggongvirae;p__Uroviricota;c__Caudoviricetes;;;;	geNomad	d__Bacteria;p__Firmicutes_A;c__Clostridia;o__Peptostreptococcales;f__Peptostreptococcaceae;g__Clostridioides;s__Clostridioides difficile	Isolate taxonomy	geNomad v1.1.0 (10.5281/zenodo.7015982)
IMGVR_UViG_2541047311_000003	2541047311	2541115173	whole	;;;	vOTU_00223748	4425	Linear	0.9794	High-confidence	8.88	0	Genome fragment	8;8;0;6	r__Duplodnaviria;k__Heunggongvirae;p__Uroviricota;c__Caudoviricetes;;;;	geNomad	d__Bacteria;p__Firmicutes_A;c__Clostridia;o__Peptostreptococcales;f__Peptostreptococcaceae;g__Clostridioides;s__Clostridioides difficile	Isolate taxonomy	geNomad v1.1.0 (10.5281/zenodo.7015982)
IMGVR_UViG_2541047311_000002	2541047311	2541115214	whole	;;;	vOTU_00217951	5772	Direct terminal repeat	0.9829	High-confidence	74.48	0	Genome fragment	7;7;0;7	r__Monodnaviria;k__Sangervirae;p__Phixviricota;c__Malgrandaviricetes;o__Petitvirales;f__Microviridae;;	geNomad	d__Bacteria;p__Firmicutes_A;c__Clostridia;o__Peptostreptococcales;f__Peptostreptococcaceae;g__Clostridioides;s__Clostridioides difficile	Isolate taxonomy	geNomad v1.1.0 (10.5281/zenodo.7015982)
IMGVR_UViG_2541047312_000003	2541047312	2541115240	whole	;;;	vOTU_00217951	6138	Direct terminal repeat	0.9823	High-confidence	76.3	0	Genome fragment	4;4;0;8	r__Monodnaviria;k__Sangervirae;p__Phixviricota;c__Malgrandaviricetes;o__Petitvirales;f__Microviridae;;	geNomad	d__Bacteria;p__Firmicutes_A;c__Clostridia;o__Peptostreptococcales;f__Peptostreptococcaceae;g__Clostridioides;s__Clostridioides difficile	Isolate taxonomy	geNomad v1.1.0 (10.5281/zenodo.7015982)
IMGVR_UViG_2541047312_000005	2541047312	2541115412	whole	;;;	vOTU_00223663	26500	Linear	0.9539	High-confidence	46.81	0	Genome fragment	45;45;0;30	r__Duplodnaviria;k__Heunggongvirae;p__Uroviricota;c__Caudoviricetes;;;;	geNomad	d__Bacteria;p__Firmicutes_A;c__Clostridia;o__Peptostreptococcales;f__Peptostreptococcaceae;g__Clostridioides;s__Clostridioides difficile	Isolate taxonomy	geNomad v1.1.0 (10.5281/zenodo.7015982)
IMGVR_UViG_2541047312_000004	2541047312	2541115449	whole	;;;	vOTU_00223780	42666	Linear	0.9745	High-confidence	89.01	0	Genome fragment	59;59;0;45	r__Duplodnaviria;k__Heunggongvirae;p__Uroviricota;c__Caudoviricetes;;;;	geNomad	d__Bacteria;p__Firmicutes_A;c__Clostridia;o__Peptostreptococcales;f__Peptostreptococcaceae;g__Clostridioides;s__Clostridioides difficile	Isolate taxonomy	geNomad v1.1.0 (10.5281/zenodo.7015982)
IMGVR_UViG_2541047313_000011	2541047313	2541115543	whole	;;;	vOTU_00223662	5981	Linear	0.9672	High-confidence	10.57	0	Genome fragment	5;5;0;4	r__Duplodnaviria;k__Heunggongvirae;p__Uroviricota;c__Caudoviricetes;;;;	geNomad	d__Bacteria;p__Firmicutes_A;c__Clostridia;o__Peptostreptococcales;f__Peptostreptococcaceae;g__Clostridioides;s__Clostridioides difficile	Isolate taxonomy	geNomad v1.1.0 (10.5281/zenodo.7015982)
IMGVR_UViG_2541047313_000009	2541047313	2541115564	whole	;;;	vOTU_00223663	10450	Linear	0.9765	High-confidence	18.46	0	Genome fragment	18;18;0;11	r__Duplodnaviria;k__Heunggongvirae;p__Uroviricota;c__Caudoviricetes;;;;	geNomad	d__Bacteria;p__Firmicutes_A;c__Clostridia;o__Peptostreptococcales;f__Peptostreptococcaceae;g__Clostridioides;s__Clostridioides difficile	Isolate taxonomy	geNomad v1.1.0 (10.5281/zenodo.7015982)
IMGVR_UViG_2541047313_000007	2541047313	2541115643	whole	;;;	vOTU_00223782	11121	Linear	0.9805	High-confidence	20.67	0	Genome fragment	20;20;0;18	r__Duplodnaviria;k__Heunggongvirae;p__Uroviricota;c__Caudoviricetes;;;;	geNomad	d__Bacteria;p__Firmicutes_A;c__Clostridia;o__Peptostreptococcales;f__Peptostreptococcaceae;g__Clostridioides;s__Clostridioides difficile	Isolate taxonomy	geNomad v1.1.0 (10.5281/zenodo.7015982)
IMGVR_UViG_2541047313_000006	2541047313	2541115644	whole	;;;	vOTU_00223677	8595	Linear	0.9813	High-confidence	15.67	0	Genome fragment	9;9;0;9	r__Duplodnaviria;k__Heunggongvirae;p__Uroviricota;c__Caudoviricetes;;;;	geNomad	d__Bacteria;p__Firmicutes_A;c__Clostridia;o__Peptostreptococcales;f__Peptostreptococcaceae;g__Clostridioides;s__Clostridioides difficile	Isolate taxonomy	geNomad v1.1.0 (10.5281/zenodo.7015982)
IMGVR_UViG_2541047313_000012	2541047313	2541115657	whole	;;;	vOTU_00223679	12419	Linear	0.9554	High-confidence	17.12	0	Genome fragment	20;20;0;13	r__Duplodnaviria;k__Heunggongvirae;p__Uroviricota;c__Caudoviricetes;;;;	geNomad	d__Bacteria;p__Firmicutes_A;c__Clostridia;o__Peptostreptococcales;f__Peptostreptococcaceae;g__Clostridioides;s__Clostridioides difficile	Isolate taxonomy	geNomad v1.1.0 (10.5281/zenodo.7015982)
IMGVR_UViG_2541047313_000010	2541047313	2541115663	whole	;;;	vOTU_00223660	11260	Linear	0.9758	High-confidence	30.48	0	Genome fragment	17;17;0;14	r__Duplodnaviria;k__Heunggongvirae;p__Uroviricota;c__Caudoviricetes;;;;	geNomad	d__Bacteria;p__Firmicutes_A;c__Clostridia;o__Peptostreptococcales;f__Peptostreptococcaceae;g__Clostridioides;s__Clostridioides difficile	Isolate taxonomy	geNomad v1.1.0 (10.5281/zenodo.7015982)
IMGVR_UViG_2541047313_000008	2541047313	2541115827	whole	;;;	vOTU_00223669	5193	Linear	0.9792	High-confidence	9.17	0	Genome fragment	10;10;0;9	r__Duplodnaviria;k__Heunggongvirae;p__Uroviricota;c__Caudoviricetes;;;;	geNomad	d__Bacteria;p__Firmicutes_A;c__Clostridia;o__Peptostreptococcales;f__Peptostreptococcaceae;g__Clostridioides;s__Clostridioides difficile	Isolate taxonomy	geNomad v1.1.0 (10.5281/zenodo.7015982)
IMGVR_UViG_2541047313_000005	2541047313	2541115829	whole	;;;	vOTU_00217951	5875	Linear	0.9828	High-confidence	73.28	0	Genome fragment	8;8;0;7	r__Monodnaviria;k__Sangervirae;p__Phixviricota;c__Malgrandaviricetes;o__Petitvirales;f__Microviridae;;	geNomad	d__Bacteria;p__Firmicutes_A;c__Clostridia;o__Peptostreptococcales;f__Peptostreptococcaceae;g__Clostridioides;s__Clostridioides difficile	Isolate taxonomy	geNomad v1.1.0 (10.5281/zenodo.7015982)
IMGVR_UViG_2541047314_000002	2541047314	2541115830	whole	;;;	vOTU_00217951	5573	Direct terminal repeat	0.9813	High-confidence	68.33	0	Genome fragment	6;6;0;6	r__Monodnaviria;k__Sangervirae;p__Phixviricota;c__Malgrandaviricetes;o__Petitvirales;f__Microviridae;;	geNomad	d__Bacteria;p__Firmicutes_A;c__Clostridia;o__Peptostreptococcales;f__Peptostreptococcaceae;g__Clostridioides;s__Clostridioides difficile	Isolate taxonomy	geNomad v1.1.0 (10.5281/zenodo.7015982)
IMGVR_UViG_2541047314_000003	2541047314	2541115872	whole	;;;	vOTU_00223783	22176	Linear	0.9671	High-confidence	40.34	0	Genome fragment	28;28;0;19	r__Duplodnaviria;k__Heunggongvirae;p__Uroviricota;c__Caudoviricetes;;;;	geNomad	d__Bacteria;p__Firmicutes_A;c__Clostridia;o__Peptostreptococcales;f__Peptostreptococcaceae;g__Clostridioides;s__Clostridioides difficile	Isolate taxonomy	geNomad v1.1.0 (10.5281/zenodo.7015982)
IMGVR_UViG_2541047315_000003	2541047315	2541115974	whole	;;;	vOTU_00217951	5822	Direct terminal repeat	0.9826	High-confidence	62.41	0	Genome fragment	8;8;0;7	r__Monodnaviria;k__Sangervirae;p__Phixviricota;c__Malgrandaviricetes;o__Petitvirales;f__Microviridae;;	geNomad	d__Bacteria;p__Firmicutes_A;c__Clostridia;o__Peptostreptococcales;f__Peptostreptococcaceae;g__Clostridioides;s__Clostridioides difficile	Isolate taxonomy	geNomad v1.1.0 (10.5281/zenodo.7015982)
IMGVR_UViG_2541047315_000005	2541047315	2541116018	whole	;;;	vOTU_00223633	26813	Linear	0.9799	High-confidence	48.9	0	Genome fragment	38;38;0;31	r__Duplodnaviria;k__Heunggongvirae;p__Uroviricota;c__Caudoviricetes;;;;	vOTU with RefSeq genome	d__Bacteria;p__Firmicutes_A;c__Clostridia;o__Peptostreptococcales;f__Peptostreptococcaceae;g__Clostridioides;s__Clostridioides difficile	Isolate taxonomy	geNomad v1.1.0 (10.5281/zenodo.7015982)
IMGVR_UViG_2541047315_000004	2541047315	2541116099	whole	;;;	vOTU_00223651	25599	Linear	0.9813	High-confidence	51.4	0	Genome fragment	30;30;0;28	r__Duplodnaviria;k__Heunggongvirae;p__Uroviricota;c__Caudoviricetes;;;;	geNomad	d__Bacteria;p__Firmicutes_A;c__Clostridia;o__Peptostreptococcales;f__Peptostreptococcaceae;g__Clostridioides;s__Clostridioides difficile	Isolate taxonomy	geNomad v1.1.0 (10.5281/zenodo.7015982)
IMGVR_UViG_2541047315_000006	2541047315	2541116100	whole	;;;	vOTU_00223675	4920	Linear	0.9697	High-confidence	9.41	0	Genome fragment	10;10;0;8	r__Duplodnaviria;k__Heunggongvirae;p__Uroviricota;c__Caudoviricetes;;;;	geNomad	d__Bacteria;p__Firmicutes_A;c__Clostridia;o__Peptostreptococcales;f__Peptostreptococcaceae;g__Clostridioides;s__Clostridioides difficile	Isolate taxonomy	geNomad v1.1.0 (10.5281/zenodo.7015982)
IMGVR_UViG_2541047316_000004	2541047316	2541116168	whole	;;;	vOTU_00223785	7559	Linear	0.9818	High-confidence	15.49	0	Genome fragment	15;15;0;9	r__Duplodnaviria;k__Heunggongvirae;p__Uroviricota;c__Caudoviricetes;;;;	geNomad	d__Bacteria;p__Firmicutes_A;c__Clostridia;o__Peptostreptococcales;f__Peptostreptococcaceae;g__Clostridioides;s__Clostridioides difficile	Isolate taxonomy	geNomad v1.1.0 (10.5281/zenodo.7015982)
IMGVR_UViG_2541047316_000006	2541047316	2541116241	whole	;;;	vOTU_00223786	5620	Linear	0.8098	High-confidence	8.38	36.19	Genome fragment	6;6;0;3	r__Duplodnaviria;k__Heunggongvirae;p__Uroviricota;c__Caudoviricetes;;;;	geNomad	d__Bacteria;p__Firmicutes_A;c__Clostridia;o__Peptostreptococcales;f__Peptostreptococcaceae;g__Clostridioides;s__Clostridioides difficile	Isolate taxonomy	geNomad v1.1.0 (10.5281/zenodo.7015982)
IMGVR_UViG_2541047316_000003	2541047316	2541116273	whole	;;;	vOTU_00217951	5486	Direct terminal repeat	0.9826	High-confidence	56.25	0	Genome fragment	6;6;0;7	r__Monodnaviria;k__Sangervirae;p__Phixviricota;c__Malgrandaviricetes;o__Petitvirales;f__Microviridae;;	geNomad	d__Bacteria;p__Firmicutes_A;c__Clostridia;o__Peptostreptococcales;f__Peptostreptococcaceae;g__Clostridioides;s__Clostridioides difficile	Isolate taxonomy	geNomad v1.1.0 (10.5281/zenodo.7015982)
IMGVR_UViG_2541047316_000005	2541047316	2541116280	whole	;;;	vOTU_00218287	38928	Linear	0.9681	High-confidence	68.77	0	Genome fragment	60;60;0;40	r__Duplodnaviria;k__Heunggongvirae;p__Uroviricota;c__Caudoviricetes;;;;	geNomad	d__Bacteria;p__Firmicutes_A;c__Clostridia;o__Peptostreptococcales;f__Peptostreptococcaceae;g__Clostridioides;s__Clostridioides difficile	Isolate taxonomy	geNomad v1.1.0 (10.5281/zenodo.7015982)
IMGVR_UViG_2541047317_000004	2541047317	2541116283	whole	;;;	vOTU_00217951	5487	Linear	0.9827	High-confidence	58.07	0	Genome fragment	6;6;0;7	r__Monodnaviria;k__Sangervirae;p__Phixviricota;c__Malgrandaviricetes;o__Petitvirales;f__Microviridae;;	geNomad	d__Bacteria;p__Firmicutes_A;c__Clostridia;o__Peptostreptococcales;f__Peptostreptococcaceae;g__Clostridioides;s__Clostridioides difficile	Isolate taxonomy	geNomad v1.1.0 (10.5281/zenodo.7015982)
IMGVR_UViG_2541047317_000006	2541047317	2541116337	whole	;;;	vOTU_00223787	44827	Linear	0.9597	High-confidence	59.51	30.5	Genome fragment	67;67;0;39	r__Duplodnaviria;k__Heunggongvirae;p__Uroviricota;c__Caudoviricetes;;;;	geNomad	d__Bacteria;p__Firmicutes_A;c__Clostridia;o__Peptostreptococcales;f__Peptostreptococcaceae;g__Clostridioides;s__Clostridioides difficile	Isolate taxonomy	geNomad v1.1.0 (10.5281/zenodo.7015982)
IMGVR_UViG_2541047317_000005	2541047317	2541116411	whole	;;;	vOTU_00223630	22446	Linear	0.9782	High-confidence	45.03	0	Genome fragment	27;27;0;22	r__Duplodnaviria;k__Heunggongvirae;p__Uroviricota;c__Caudoviricetes;;;;	geNomad	d__Bacteria;p__Firmicutes_A;c__Clostridia;o__Peptostreptococcales;f__Peptostreptococcaceae;g__Clostridioides;s__Clostridioides difficile	Isolate taxonomy	geNomad v1.1.0 (10.5281/zenodo.7015982)
IMGVR_UViG_2541047318_000005	2541047318	2541116454	whole	;;;	vOTU_00223789	39826	Linear	0.9394	High-confidence	49.63	0	Genome fragment	54;54;0;23	r__Duplodnaviria;k__Heunggongvirae;p__Uroviricota;c__Caudoviricetes;;;;	geNomad	d__Bacteria;p__Firmicutes_A;c__Clostridia;o__Peptostreptococcales;f__Peptostreptococcaceae;g__Clostridioides;s__Clostridioides difficile	Isolate taxonomy	geNomad v1.1.0 (10.5281/zenodo.7015982)
IMGVR_UViG_2541047318_000004	2541047318	2541116458	whole	;;;	vOTU_00223790	8055	Linear	0.9805	High-confidence	6.25	38.92	Genome fragment	8;8;0;6	r__Duplodnaviria;k__Heunggongvirae;p__Uroviricota;c__Caudoviricetes;;;;	geNomad	d__Bacteria;p__Firmicutes_A;c__Clostridia;o__Peptostreptococcales;f__Peptostreptococcaceae;g__Clostridioides;s__Clostridioides difficile	Isolate taxonomy	geNomad v1.1.0 (10.5281/zenodo.7015982)
IMGVR_UViG_2541047319_000001	2541047319	2541116541	whole	;;;	vOTU_00217951	5741	Direct terminal repeat	0.9826	High-confidence	76.06	0	Genome fragment	7;7;0;7	r__Monodnaviria;k__Sangervirae;p__Phixviricota;c__Malgrandaviricetes;o__Petitvirales;f__Microviridae;;	geNomad	d__Bacteria;p__Firmicutes_A;c__Clostridia;o__Peptostreptococcales;f__Peptostreptococcaceae;g__Clostridioides;s__Clostridioides difficile	Isolate taxonomy	geNomad v1.1.0 (10.5281/zenodo.7015982)
IMGVR_UViG_2541047319_000002	2541047319	2541116612	whole	;;;	vOTU_00223593	132998	Direct terminal repeat	0.965	High-confidence	100	0	High-quality	179;178;1;114	r__Duplodnaviria;k__Heunggongvirae;p__Uroviricota;c__Caudoviricetes;;;;	geNomad	d__Bacteria;p__Firmicutes_A;c__Clostridia;o__Peptostreptococcales;f__Peptostreptococcaceae;g__Clostridioides;s__Clostridioides difficile	Isolate taxonomy	geNomad v1.1.0 (10.5281/zenodo.7015982)
IMGVR_UViG_2541047320_000013	2541047320	2541116638	whole	;;;	vOTU_00223791	11266	Linear	0.9124	High-confidence	32.9	0	Genome fragment	19;19;0;9	r__Duplodnaviria;k__Heunggongvirae;p__Uroviricota;c__Caudoviricetes;;;;	geNomad	d__Bacteria;p__Firmicutes_A;c__Clostridia;o__Peptostreptococcales;f__Peptostreptococcaceae;g__Clostridioides;s__Clostridioides difficile	Isolate taxonomy	geNomad v1.1.0 (10.5281/zenodo.7015982)
IMGVR_UViG_2541047320_000005	2541047320	2541116639	whole	;;;	vOTU_00223792	4505	Linear	0.9812	High-confidence	8.2	0	Genome fragment	9;9;0;7	r__Duplodnaviria;k__Heunggongvirae;p__Uroviricota;c__Caudoviricetes;;;;	geNomad	d__Bacteria;p__Firmicutes_A;c__Clostridia;o__Peptostreptococcales;f__Peptostreptococcaceae;g__Clostridioides;s__Clostridioides difficile	Isolate taxonomy	geNomad v1.1.0 (10.5281/zenodo.7015982)
IMGVR_UViG_2541047320_000003	2541047320	2541116641	whole	;;;	vOTU_00217951	5523	Linear	0.9829	High-confidence	62.91	0	Genome fragment	6;6;0;7	r__Monodnaviria;k__Sangervirae;p__Phixviricota;c__Malgrandaviricetes;o__Petitvirales;f__Microviridae;;	geNomad	d__Bacteria;p__Firmicutes_A;c__Clostridia;o__Peptostreptococcales;f__Peptostreptococcaceae;g__Clostridioides;s__Clostridioides difficile	Isolate taxonomy	geNomad v1.1.0 (10.5281/zenodo.7015982)
IMGVR_UViG_2541047320_000009	2541047320	2541116642	whole	;;;	vOTU_00223763	6821	Linear	0.9777	High-confidence	18.11	0	Genome fragment	9;9;0;5	r__Duplodnaviria;k__Heunggongvirae;p__Uroviricota;c__Caudoviricetes;;;;	geNomad	d__Bacteria;p__Firmicutes_A;c__Clostridia;o__Peptostreptococcales;f__Peptostreptococcaceae;g__Clostridioides;s__Clostridioides difficile	Isolate taxonomy	geNomad v1.1.0 (10.5281/zenodo.7015982)
IMGVR_UViG_2541047320_000012	2541047320	2541116648	whole	;;;	vOTU_00223793	23689	Linear	0.9467	High-confidence	29.27	37.69	Genome fragment	40;40;0;23	r__Duplodnaviria;k__Heunggongvirae;p__Uroviricota;c__Caudoviricetes;;;;	geNomad	d__Bacteria;p__Firmicutes_A;c__Clostridia;o__Peptostreptococcales;f__Peptostreptococcaceae;g__Clostridioides;s__Clostridioides difficile	Isolate taxonomy	geNomad v1.1.0 (10.5281/zenodo.7015982)
IMGVR_UViG_2541047320_000011	2541047320	2541116652	whole	;;;	vOTU_00223794	135822	Linear	0.9668	High-confidence	100	0	High-quality	183;181;2;109	r__Duplodnaviria;k__Heunggongvirae;p__Uroviricota;c__Caudoviricetes;;;;	geNomad	d__Bacteria;p__Firmicutes_A;c__Clostridia;o__Peptostreptococcales;f__Peptostreptococcaceae;g__Clostridioides;s__Clostridioides difficile	Isolate taxonomy	geNomad v1.1.0 (10.5281/zenodo.7015982)
IMGVR_UViG_2541047320_000008	2541047320	2541116658	whole	;;;	vOTU_00223795	4231	Linear	0.9785	High-confidence	7.81	0	Genome fragment	8;8;0;7	r__Duplodnaviria;k__Heunggongvirae;p__Uroviricota;c__Caudoviricetes;;;;	geNomad	d__Bacteria;p__Firmicutes_A;c__Clostridia;o__Peptostreptococcales;f__Peptostreptococcaceae;g__Clostridioides;s__Clostridioides difficile	Isolate taxonomy	geNomad v1.1.0 (10.5281/zenodo.7015982)
IMGVR_UViG_2541047320_000010	2541047320	2541116659	whole	;;;	vOTU_00223796	9832	Linear	0.9721	High-confidence	17.93	0	Genome fragment	12;12;0;8	r__Duplodnaviria;k__Heunggongvirae;p__Uroviricota;c__Caudoviricetes;;;;	geNomad	d__Bacteria;p__Firmicutes_A;c__Clostridia;o__Peptostreptococcales;f__Peptostreptococcaceae;g__Clostridioides;s__Clostridioides difficile	Isolate taxonomy	geNomad v1.1.0 (10.5281/zenodo.7015982)
IMGVR_UViG_2541047320_000004	2541047320	2541116699	whole	;;;	vOTU_00223797	4205	Linear	0.982	High-confidence	7.51	0	Genome fragment	7;7;0;7	r__Duplodnaviria;k__Heunggongvirae;p__Uroviricota;c__Caudoviricetes;;;;	geNomad	d__Bacteria;p__Firmicutes_A;c__Clostridia;o__Peptostreptococcales;f__Peptostreptococcaceae;g__Clostridioides;s__Clostridioides difficile	Isolate taxonomy	geNomad v1.1.0 (10.5281/zenodo.7015982)
IMGVR_UViG_2541047320_000006	2541047320	2541116700	whole	;;;	vOTU_00223798	5379	Linear	0.9803	High-confidence	11.13	0	Genome fragment	8;8;0;5	r__Duplodnaviria;k__Heunggongvirae;p__Uroviricota;c__Caudoviricetes;;;;	geNomad	d__Bacteria;p__Firmicutes_A;c__Clostridia;o__Peptostreptococcales;f__Peptostreptococcaceae;g__Clostridioides;s__Clostridioides difficile	Isolate taxonomy	geNomad v1.1.0 (10.5281/zenodo.7015982)
IMGVR_UViG_2541047320_000007	2541047320	2541116702	whole	;;;	vOTU_00223799	21387	Linear	0.9793	High-confidence	42.96	0	Genome fragment	33;33;0;25	r__Duplodnaviria;k__Heunggongvirae;p__Uroviricota;c__Caudoviricetes;;;;	geNomad	d__Bacteria;p__Firmicutes_A;c__Clostridia;o__Peptostreptococcales;f__Peptostreptococcaceae;g__Clostridioides;s__Clostridioides difficile	Isolate taxonomy	geNomad v1.1.0 (10.5281/zenodo.7015982)
IMGVR_UViG_2541047321_000001	2541047321	2541116763	whole	Host-associated;Human;Unclassified;Unclassified	vOTU_00217951	5484	Direct terminal repeat	0.9826	High-confidence	68.24	0	Genome fragment	3;3;0;7	r__Monodnaviria;k__Sangervirae;p__Phixviricota;c__Malgrandaviricetes;o__Petitvirales;f__Microviridae;;	geNomad	d__Bacteria;p__Firmicutes_A;c__Clostridia;o__Peptostreptococcales;f__Peptostreptococcaceae;g__Clostridioides;s__Clostridioides difficile	Isolate taxonomy	geNomad v1.1.0 (10.5281/zenodo.7015982)
IMGVR_UViG_2541047322_000004	2541047322	2541116765	whole	;;;	vOTU_00217951	5589	Direct terminal repeat	0.9824	High-confidence	69.88	0	Genome fragment	7;7;0;8	r__Monodnaviria;k__Sangervirae;p__Phixviricota;c__Malgrandaviricetes;o__Petitvirales;f__Microviridae;;	geNomad	d__Bacteria;p__Firmicutes_A;c__Clostridia;o__Peptostreptococcales;f__Peptostreptococcaceae;g__Clostridioides;s__Clostridioides difficile	Isolate taxonomy	geNomad v1.1.0 (10.5281/zenodo.7015982)
IMGVR_UViG_2541047322_000008	2541047322	2541116771	whole	;;;	vOTU_00223800	7753	Linear	0.9805	High-confidence	15.44	0	Genome fragment	10;10;0;9	r__Duplodnaviria;k__Heunggongvirae;p__Uroviricota;c__Caudoviricetes;;;;	geNomad	d__Bacteria;p__Firmicutes_A;c__Clostridia;o__Peptostreptococcales;f__Peptostreptococcaceae;g__Clostridioides;s__Clostridioides difficile	Isolate taxonomy	geNomad v1.1.0 (10.5281/zenodo.7015982)
IMGVR_UViG_2541047322_000007	2541047322	2541116772	whole	;;;	vOTU_00223801	4148	Linear	0.9806	High-confidence	8.25	0	Genome fragment	9;9;0;7	r__Duplodnaviria;k__Heunggongvirae;p__Uroviricota;c__Caudoviricetes;;;;	geNomad	d__Bacteria;p__Firmicutes_A;c__Clostridia;o__Peptostreptococcales;f__Peptostreptococcaceae;g__Clostridioides;s__Clostridioides difficile	Isolate taxonomy	geNomad v1.1.0 (10.5281/zenodo.7015982)
IMGVR_UViG_2541047322_000009	2541047322	2541116821	whole	;;;	vOTU_00223802	19901	Linear	0.9783	High-confidence	36.3	0	Genome fragment	35;35;0;26	r__Duplodnaviria;k__Heunggongvirae;p__Uroviricota;c__Caudoviricetes;;;;	geNomad	d__Bacteria;p__Firmicutes_A;c__Clostridia;o__Peptostreptococcales;f__Peptostreptococcaceae;g__Clostridioides;s__Clostridioides difficile	Isolate taxonomy	geNomad v1.1.0 (10.5281/zenodo.7015982)
IMGVR_UViG_2541047322_000010	2541047322	2541116823	whole	;;;	vOTU_00223776	12899	Linear	0.9791	High-confidence	23.51	0	Genome fragment	14;14;0;11	r__Duplodnaviria;k__Heunggongvirae;p__Uroviricota;c__Caudoviricetes;;;;	geNomad	d__Bacteria;p__Firmicutes_A;c__Clostridia;o__Peptostreptococcales;f__Peptostreptococcaceae;g__Clostridioides;s__Clostridioides difficile	Isolate taxonomy	geNomad v1.1.0 (10.5281/zenodo.7015982)
IMGVR_UViG_2541047322_000005	2541047322	2541116878	whole	;;;	vOTU_00223803	20296	Linear	0.9813	High-confidence	40.85	0	Genome fragment	26;26;0;20	r__Duplodnaviria;k__Heunggongvirae;p__Uroviricota;c__Caudoviricetes;;;;	geNomad	d__Bacteria;p__Firmicutes_A;c__Clostridia;o__Peptostreptococcales;f__Peptostreptococcaceae;g__Clostridioides;s__Clostridioides difficile	Isolate taxonomy	geNomad v1.1.0 (10.5281/zenodo.7015982)
IMGVR_UViG_2541047322_000006	2541047322	2541116879	whole	;;;	vOTU_00223804	5762	Linear	0.9811	High-confidence	11.1	0	Genome fragment	14;14;0;9	r__Duplodnaviria;k__Heunggongvirae;p__Uroviricota;c__Caudoviricetes;;;;	geNomad	d__Bacteria;p__Firmicutes_A;c__Clostridia;o__Peptostreptococcales;f__Peptostreptococcaceae;g__Clostridioides;s__Clostridioides difficile	Isolate taxonomy	geNomad v1.1.0 (10.5281/zenodo.7015982)
IMGVR_UViG_2541047323_000009	2541047323	2541116906	whole	;;;	vOTU_00223744	8734	Linear	0.9632	High-confidence	22.25	0	Genome fragment	9;9;0;8	r__Duplodnaviria;k__Heunggongvirae;p__Uroviricota;c__Caudoviricetes;;;;	geNomad	d__Bacteria;p__Firmicutes_A;c__Clostridia;o__Peptostreptococcales;f__Peptostreptococcaceae;g__Clostridioides;s__Clostridioides difficile	Isolate taxonomy	geNomad v1.1.0 (10.5281/zenodo.7015982)
IMGVR_UViG_2541047323_000007	2541047323	2541116908	whole	;;;	vOTU_00223745	6097	Linear	0.9781	High-confidence	9.29	0	Genome fragment	13;13;0;10	r__Duplodnaviria;k__Heunggongvirae;p__Uroviricota;c__Caudoviricetes;;;;	geNomad	d__Bacteria;p__Firmicutes_A;c__Clostridia;o__Peptostreptococcales;f__Peptostreptococcaceae;g__Clostridioides;s__Clostridioides difficile	Isolate taxonomy	geNomad v1.1.0 (10.5281/zenodo.7015982)
IMGVR_UViG_2541047323_000008	2541047323	2541116932	whole	;;;	vOTU_00223663	34419	Linear	0.9663	High-confidence	60.8	0	Genome fragment	56;56;0;41	r__Duplodnaviria;k__Heunggongvirae;p__Uroviricota;c__Caudoviricetes;;;;	geNomad	d__Bacteria;p__Firmicutes_A;c__Clostridia;o__Peptostreptococcales;f__Peptostreptococcaceae;g__Clostridioides;s__Clostridioides difficile	Isolate taxonomy	geNomad v1.1.0 (10.5281/zenodo.7015982)
IMGVR_UViG_2541047323_000004	2541047323	2541116933	whole	;;;	vOTU_00223746	12131	Linear	0.9804	High-confidence	23.17	0	Genome fragment	19;19;0;17	r__Duplodnaviria;k__Heunggongvirae;p__Uroviricota;c__Caudoviricetes;;;;	geNomad	d__Bacteria;p__Firmicutes_A;c__Clostridia;o__Peptostreptococcales;f__Peptostreptococcaceae;g__Clostridioides;s__Clostridioides difficile	Isolate taxonomy	geNomad v1.1.0 (10.5281/zenodo.7015982)
IMGVR_UViG_2541047323_000005	2541047323	2541116934	whole	;;;	vOTU_00223765	4083	Linear	0.9805	High-confidence	10.77	0	Genome fragment	7;7;0;7	r__Duplodnaviria;k__Heunggongvirae;p__Uroviricota;c__Caudoviricetes;;;;	geNomad	d__Bacteria;p__Firmicutes_A;c__Clostridia;o__Peptostreptococcales;f__Peptostreptococcaceae;g__Clostridioides;s__Clostridioides difficile	Isolate taxonomy	geNomad v1.1.0 (10.5281/zenodo.7015982)
IMGVR_UViG_2541047323_000010	2541047323	2541116935	whole	;;;	vOTU_00223779	8722	Linear	0.9309	High-confidence	16.57	0	Genome fragment	13;13;0;9	r__Duplodnaviria;k__Heunggongvirae;p__Uroviricota;c__Caudoviricetes;;;;	geNomad	d__Bacteria;p__Firmicutes_A;c__Clostridia;o__Peptostreptococcales;f__Peptostreptococcaceae;g__Clostridioides;s__Clostridioides difficile	Isolate taxonomy	geNomad v1.1.0 (10.5281/zenodo.7015982)
IMGVR_UViG_2541047323_000006	2541047323	2541116970	whole	;;;	vOTU_00223748	7879	Linear	0.9795	High-confidence	16.56	0	Genome fragment	10;10;0;8	r__Duplodnaviria;k__Heunggongvirae;p__Uroviricota;c__Caudoviricetes;;;;	geNomad	d__Bacteria;p__Firmicutes_A;c__Clostridia;o__Peptostreptococcales;f__Peptostreptococcaceae;g__Clostridioides;s__Clostridioides difficile	Isolate taxonomy	geNomad v1.1.0 (10.5281/zenodo.7015982)
IMGVR_UViG_2541047323_000003	2541047323	2541116982	whole	;;;	vOTU_00217951	6089	Direct terminal repeat	0.9825	High-confidence	76.65	0	Genome fragment	6;6;0;7	r__Monodnaviria;k__Sangervirae;p__Phixviricota;c__Malgrandaviricetes;o__Petitvirales;f__Microviridae;;	geNomad	d__Bacteria;p__Firmicutes_A;c__Clostridia;o__Peptostreptococcales;f__Peptostreptococcaceae;g__Clostridioides;s__Clostridioides difficile	Isolate taxonomy	geNomad v1.1.0 (10.5281/zenodo.7015982)
IMGVR_UViG_2541047324_000005	2541047324	2541117029	whole	Host-associated;Human;Unclassified;Unclassified	vOTU_00223805	6633	Linear	0.9736	High-confidence	12.34	0	Genome fragment	13;13;0;6	r__Duplodnaviria;k__Heunggongvirae;p__Uroviricota;c__Caudoviricetes;;;;	geNomad	d__Bacteria;p__Firmicutes_A;c__Clostridia;o__Peptostreptococcales;f__Peptostreptococcaceae;g__Clostridioides;s__Clostridioides difficile	Isolate taxonomy	geNomad v1.1.0 (10.5281/zenodo.7015982)
IMGVR_UViG_2541047324_000003	2541047324	2541117030	whole	Host-associated;Human;Unclassified;Unclassified	vOTU_00223607	5987	Linear	0.9811	High-confidence	10.93	0	Genome fragment	11;11;0;9	r__Duplodnaviria;k__Heunggongvirae;p__Uroviricota;c__Caudoviricetes;;;;	geNomad	d__Bacteria;p__Firmicutes_A;c__Clostridia;o__Peptostreptococcales;f__Peptostreptococcaceae;g__Clostridioides;s__Clostridioides difficile	Isolate taxonomy	geNomad v1.1.0 (10.5281/zenodo.7015982)
IMGVR_UViG_2541047324_000006	2541047324	2541117031	whole	Host-associated;Human;Unclassified;Unclassified	vOTU_00223806	7104	Linear	0.9703	High-confidence	12.95	0	Genome fragment	9;9;0;5	r__Duplodnaviria;k__Heunggongvirae;p__Uroviricota;c__Caudoviricetes;;;;	geNomad	d__Bacteria;p__Firmicutes_A;c__Clostridia;o__Peptostreptococcales;f__Peptostreptococcaceae;g__Clostridioides;s__Clostridioides difficile	Isolate taxonomy	geNomad v1.1.0 (10.5281/zenodo.7015982)
IMGVR_UViG_2541047324_000007	2541047324	2541117061	whole	Host-associated;Human;Unclassified;Unclassified	vOTU_00223808	5393	Linear	0.9703	High-confidence	9.84	0	Genome fragment	6;6;0;5	r__Duplodnaviria;k__Heunggongvirae;p__Uroviricota;c__Caudoviricetes;;;;	geNomad	d__Bacteria;p__Firmicutes_A;c__Clostridia;o__Peptostreptococcales;f__Peptostreptococcaceae;g__Clostridioides;s__Clostridioides difficile	Isolate taxonomy	geNomad v1.1.0 (10.5281/zenodo.7015982)
IMGVR_UViG_2541047325_000004	2541047325	2541117143	whole	;;;	vOTU_00223565	16223	Linear	0.9798	High-confidence	29.46	0	Genome fragment	18;18;0;16	r__Duplodnaviria;k__Heunggongvirae;p__Uroviricota;c__Caudoviricetes;;;;	geNomad	d__Bacteria;p__Firmicutes_A;c__Clostridia;o__Peptostreptococcales;f__Peptostreptococcaceae;g__Clostridioides;s__Clostridioides difficile	Isolate taxonomy	geNomad v1.1.0 (10.5281/zenodo.7015982)
IMGVR_UViG_2541047326_000011	2541047326	2541117298	whole	Host-associated;Human;Unclassified;Unclassified	vOTU_00223810	14981	Linear	0.8398	High-confidence	26.47	0	Genome fragment	20;20;0;7	r__Duplodnaviria;k__Heunggongvirae;p__Uroviricota;c__Caudoviricetes;;;;	geNomad	d__Bacteria;p__Firmicutes_A;c__Clostridia;o__Peptostreptococcales;f__Peptostreptococcaceae;g__Clostridioides;s__Clostridioides difficile	Isolate taxonomy	geNomad v1.1.0 (10.5281/zenodo.7015982)
IMGVR_UViG_2541047326_000009	2541047326	2541117325	whole	Host-associated;Human;Unclassified;Unclassified	vOTU_00223811	16934	Linear	0.9771	High-confidence	30.85	0	Genome fragment	24;24;0;19	r__Duplodnaviria;k__Heunggongvirae;p__Uroviricota;c__Caudoviricetes;;;;	geNomad	d__Bacteria;p__Firmicutes_A;c__Clostridia;o__Peptostreptococcales;f__Peptostreptococcaceae;g__Clostridioides;s__Clostridioides difficile	Isolate taxonomy	geNomad v1.1.0 (10.5281/zenodo.7015982)
IMGVR_UViG_2541047326_000007	2541047326	2541117326	whole	Host-associated;Human;Unclassified;Unclassified	vOTU_00223812	11201	Linear	0.9793	High-confidence	20.45	0	Genome fragment	16;16;0;13	r__Duplodnaviria;k__Heunggongvirae;p__Uroviricota;c__Caudoviricetes;;;;	geNomad	d__Bacteria;p__Firmicutes_A;c__Clostridia;o__Peptostreptococcales;f__Peptostreptococcaceae;g__Clostridioides;s__Clostridioides difficile	Isolate taxonomy	geNomad v1.1.0 (10.5281/zenodo.7015982)
IMGVR_UViG_2541047326_000010	2541047326	2541117327	whole	Host-associated;Human;Unclassified;Unclassified	vOTU_00223813	6404	Linear	0.9705	High-confidence	12.76	0	Genome fragment	12;12;0;11	r__Duplodnaviria;k__Heunggongvirae;p__Uroviricota;c__Caudoviricetes;;;;	geNomad	d__Bacteria;p__Firmicutes_A;c__Clostridia;o__Peptostreptococcales;f__Peptostreptococcaceae;g__Clostridioides;s__Clostridioides difficile	Isolate taxonomy	geNomad v1.1.0 (10.5281/zenodo.7015982)
IMGVR_UViG_2541047326_000006	2541047326	2541117406	whole	Host-associated;Human;Unclassified;Unclassified	vOTU_00217951	5777	Direct terminal repeat	0.9822	High-confidence	69.29	0	Genome fragment	7;7;0;7	r__Monodnaviria;k__Sangervirae;p__Phixviricota;c__Malgrandaviricetes;o__Petitvirales;f__Microviridae;;	geNomad	d__Bacteria;p__Firmicutes_A;c__Clostridia;o__Peptostreptococcales;f__Peptostreptococcaceae;g__Clostridioides;s__Clostridioides difficile	Isolate taxonomy	geNomad v1.1.0 (10.5281/zenodo.7015982)
IMGVR_UViG_2541047326_000008	2541047326	2541117407	whole	Host-associated;Human;Unclassified;Unclassified	vOTU_00223814	4418	Linear	0.9784	High-confidence	11.73	0	Genome fragment	7;7;0;7	r__Duplodnaviria;k__Heunggongvirae;p__Uroviricota;c__Caudoviricetes;;;;	geNomad	d__Bacteria;p__Firmicutes_A;c__Clostridia;o__Peptostreptococcales;f__Peptostreptococcaceae;g__Clostridioides;s__Clostridioides difficile	Isolate taxonomy	geNomad v1.1.0 (10.5281/zenodo.7015982)
IMGVR_UViG_2541047328_000002	2541047328	2541117505	whole	;;;	vOTU_00217951	5883	Direct terminal repeat	0.983	High-confidence	77.52	0	Genome fragment	3;3;0;7	r__Monodnaviria;k__Sangervirae;p__Phixviricota;c__Malgrandaviricetes;o__Petitvirales;f__Microviridae;;	geNomad	d__Bacteria;p__Firmicutes_A;c__Clostridia;o__Peptostreptococcales;f__Peptostreptococcaceae;g__Clostridioides;s__Clostridioides difficile	Isolate taxonomy	geNomad v1.1.0 (10.5281/zenodo.7015982)
IMGVR_UViG_2541047329_000001	2541047329	2541117690	whole	;;;	vOTU_00217951	6049	Linear	0.9828	High-confidence	78.62	0	Genome fragment	6;6;0;7	r__Monodnaviria;k__Sangervirae;p__Phixviricota;c__Malgrandaviricetes;o__Petitvirales;f__Microviridae;;	geNomad	d__Bacteria;p__Firmicutes_A;c__Clostridia;o__Peptostreptococcales;f__Peptostreptococcaceae;g__Clostridioides;s__Clostridioides difficile	Isolate taxonomy	geNomad v1.1.0 (10.5281/zenodo.7015982)
IMGVR_UViG_2541047330_000002	2541047330	2541117710	whole	Host-associated;Human;Unclassified;Unclassified	vOTU_00223657	7144	Linear	0.969	High-confidence	18.52	0	Genome fragment	12;12;0;8	r__Duplodnaviria;k__Heunggongvirae;p__Uroviricota;c__Caudoviricetes;;;;	geNomad	d__Bacteria;p__Firmicutes_A;c__Clostridia;o__Peptostreptococcales;f__Peptostreptococcaceae;g__Clostridioides;s__Clostridioides difficile	Isolate taxonomy	geNomad v1.1.0 (10.5281/zenodo.7015982)
IMGVR_UViG_2541047330_000001	2541047330	2541117717	whole	Host-associated;Human;Unclassified;Unclassified	vOTU_00217951	6102	Direct terminal repeat	0.9829	High-confidence	79.49	0	Genome fragment	8;8;0;7	r__Monodnaviria;k__Sangervirae;p__Phixviricota;c__Malgrandaviricetes;o__Petitvirales;f__Microviridae;;	geNomad	d__Bacteria;p__Firmicutes_A;c__Clostridia;o__Peptostreptococcales;f__Peptostreptococcaceae;g__Clostridioides;s__Clostridioides difficile	Isolate taxonomy	geNomad v1.1.0 (10.5281/zenodo.7015982)
IMGVR_UViG_2541047331_000002	2541047331	2541117857	whole	;;;	vOTU_00217951	6149	Direct terminal repeat	0.9827	High-confidence	79.98	0	Genome fragment	4;4;0;7	r__Monodnaviria;k__Sangervirae;p__Phixviricota;c__Malgrandaviricetes;o__Petitvirales;f__Microviridae;;	geNomad	d__Bacteria;p__Firmicutes_A;c__Clostridia;o__Peptostreptococcales;f__Peptostreptococcaceae;g__Clostridioides;s__Clostridioides difficile	Isolate taxonomy	geNomad v1.1.0 (10.5281/zenodo.7015982)
IMGVR_UViG_2541047332_000003	2541047332	2541117907	whole	Host-associated;Human;Unclassified;Unclassified	vOTU_00223787	32445	Linear	0.9321	High-confidence	40.53	41.92	Genome fragment	49;49;0;23	r__Duplodnaviria;k__Heunggongvirae;p__Uroviricota;c__Caudoviricetes;;;;	geNomad	d__Bacteria;p__Firmicutes_A;c__Clostridia;o__Peptostreptococcales;f__Peptostreptococcaceae;g__Clostridioides;s__Clostridioides difficile	Isolate taxonomy	geNomad v1.1.0 (10.5281/zenodo.7015982)
IMGVR_UViG_2541047332_000002	2541047332	2541117987	whole	Host-associated;Human;Unclassified;Unclassified	vOTU_00217951	5786	Direct terminal repeat	0.9821	High-confidence	64.17	0	Genome fragment	7;7;0;7	r__Monodnaviria;k__Sangervirae;p__Phixviricota;c__Malgrandaviricetes;o__Petitvirales;f__Microviridae;;	geNomad	d__Bacteria;p__Firmicutes_A;c__Clostridia;o__Peptostreptococcales;f__Peptostreptococcaceae;g__Clostridioides;s__Clostridioides difficile	Isolate taxonomy	geNomad v1.1.0 (10.5281/zenodo.7015982)
IMGVR_UViG_2541047333_000004	2541047333	2541117988	whole	;;;	vOTU_00217951	5756	Direct terminal repeat	0.983	High-confidence	62.61	0	Genome fragment	9;9;0;8	r__Monodnaviria;k__Sangervirae;p__Phixviricota;c__Malgrandaviricetes;o__Petitvirales;f__Microviridae;;	geNomad	d__Bacteria;p__Firmicutes_A;c__Clostridia;o__Peptostreptococcales;f__Peptostreptococcaceae;g__Clostridioides;s__Clostridioides difficile	Isolate taxonomy	geNomad v1.1.0 (10.5281/zenodo.7015982)
IMGVR_UViG_2541047333_000009	2541047333	2541118022	whole	;;;	vOTU_00223815	5199	Linear	0.9365	High-confidence	10.11	0	Genome fragment	13;13;0;7	r__Duplodnaviria;k__Heunggongvirae;p__Uroviricota;c__Caudoviricetes;;;;	geNomad	d__Bacteria;p__Firmicutes_A;c__Clostridia;o__Peptostreptococcales;f__Peptostreptococcaceae;g__Clostridioides;s__Clostridioides difficile	Isolate taxonomy	geNomad v1.1.0 (10.5281/zenodo.7015982)
IMGVR_UViG_2541047333_000005	2541047333	2541118023	whole	;;;	vOTU_00223607	17890	Linear	0.9817	High-confidence	32.61	0	Genome fragment	28;28;0;25	r__Duplodnaviria;k__Heunggongvirae;p__Uroviricota;c__Caudoviricetes;;;;	geNomad	d__Bacteria;p__Firmicutes_A;c__Clostridia;o__Peptostreptococcales;f__Peptostreptococcaceae;g__Clostridioides;s__Clostridioides difficile	Isolate taxonomy	geNomad v1.1.0 (10.5281/zenodo.7015982)
IMGVR_UViG_2541047333_000008	2541047333	2541118079	whole	;;;	vOTU_00223817	9974	Linear	0.9671	High-confidence	18.87	0	Genome fragment	21;21;0;15	r__Duplodnaviria;k__Heunggongvirae;p__Uroviricota;c__Caudoviricetes;;;;	geNomad	d__Bacteria;p__Firmicutes_A;c__Clostridia;o__Peptostreptococcales;f__Peptostreptococcaceae;g__Clostridioides;s__Clostridioides difficile	Isolate taxonomy	geNomad v1.1.0 (10.5281/zenodo.7015982)
IMGVR_UViG_2541047334_000003	2541047334	2541118100	whole	;;;	vOTU_00217951	5486	Direct terminal repeat	0.9823	High-confidence	59.7	0	Genome fragment	3;3;0;7	r__Monodnaviria;k__Sangervirae;p__Phixviricota;c__Malgrandaviricetes;o__Petitvirales;f__Microviridae;;	geNomad	d__Bacteria;p__Firmicutes_A;c__Clostridia;o__Peptostreptococcales;f__Peptostreptococcaceae;g__Clostridioides;s__Clostridioides difficile	Isolate taxonomy	geNomad v1.1.0 (10.5281/zenodo.7015982)
IMGVR_UViG_2541047334_000004	2541047334	2541118137	whole	;;;	vOTU_00223605	28179	Linear	0.9728	High-confidence	51.49	0	Genome fragment	48;48;0;36	r__Duplodnaviria;k__Heunggongvirae;p__Uroviricota;c__Caudoviricetes;;;;	geNomad	d__Bacteria;p__Firmicutes_A;c__Clostridia;o__Peptostreptococcales;f__Peptostreptococcaceae;g__Clostridioides;s__Clostridioides difficile	Isolate taxonomy	geNomad v1.1.0 (10.5281/zenodo.7015982)
IMGVR_UViG_2541047334_000005	2541047334	2541118139	whole	;;;	vOTU_00223783	19024	Linear	0.972	High-confidence	34.6	0	Genome fragment	25;25;0;17	r__Duplodnaviria;k__Heunggongvirae;p__Uroviricota;c__Caudoviricetes;;;;	geNomad	d__Bacteria;p__Firmicutes_A;c__Clostridia;o__Peptostreptococcales;f__Peptostreptococcaceae;g__Clostridioides;s__Clostridioides difficile	Isolate taxonomy	geNomad v1.1.0 (10.5281/zenodo.7015982)
IMGVR_UViG_2541047335_000008	2541047335	2541118243	whole	;;;	vOTU_00223819	10099	Linear	0.9662	High-confidence	19.59	0	Genome fragment	15;15;0;11	r__Duplodnaviria;k__Heunggongvirae;p__Uroviricota;c__Caudoviricetes;;;;	geNomad	d__Bacteria;p__Firmicutes_A;c__Clostridia;o__Peptostreptococcales;f__Peptostreptococcaceae;g__Clostridioides;s__Clostridioides difficile	Isolate taxonomy	geNomad v1.1.0 (10.5281/zenodo.7015982)
IMGVR_UViG_2541047335_000006	2541047335	2541118301	whole	;;;	vOTU_00223567	5971	Linear	0.9824	High-confidence	11.86	0	Genome fragment	9;9;0;8	r__Duplodnaviria;k__Heunggongvirae;p__Uroviricota;c__Caudoviricetes;;;;	geNomad	d__Bacteria;p__Firmicutes_A;c__Clostridia;o__Peptostreptococcales;f__Peptostreptococcaceae;g__Clostridioides;s__Clostridioides difficile	Isolate taxonomy	geNomad v1.1.0 (10.5281/zenodo.7015982)
IMGVR_UViG_2541047335_000005	2541047335	2541118302	whole	;;;	vOTU_00217951	5771	Direct terminal repeat	0.9825	High-confidence	70.43	0	Genome fragment	8;8;0;7	r__Monodnaviria;k__Sangervirae;p__Phixviricota;c__Malgrandaviricetes;o__Petitvirales;f__Microviridae;;	geNomad	d__Bacteria;p__Firmicutes_A;c__Clostridia;o__Peptostreptococcales;f__Peptostreptococcaceae;g__Clostridioides;s__Clostridioides difficile	Isolate taxonomy	geNomad v1.1.0 (10.5281/zenodo.7015982)
IMGVR_UViG_2541047336_000002	2541047336	2541118306	whole	;;;	vOTU_00217951	5486	Direct terminal repeat	0.9821	High-confidence	67.25	0	Genome fragment	3;3;0;6	r__Monodnaviria;k__Sangervirae;p__Phixviricota;c__Malgrandaviricetes;o__Petitvirales;f__Microviridae;;	geNomad	d__Bacteria;p__Firmicutes_A;c__Clostridia;o__Peptostreptococcales;f__Peptostreptococcaceae;g__Clostridioides;s__Clostridioides difficile	Isolate taxonomy	geNomad v1.1.0 (10.5281/zenodo.7015982)
IMGVR_UViG_2541047336_000004	2541047336	2541118323	whole	;;;	vOTU_00223717	16064	Linear	0.9768	High-confidence	29.16	0	Genome fragment	22;22;0;17	r__Duplodnaviria;k__Heunggongvirae;p__Uroviricota;c__Caudoviricetes;;;;	geNomad	d__Bacteria;p__Firmicutes_A;c__Clostridia;o__Peptostreptococcales;f__Peptostreptococcaceae;g__Clostridioides;s__Clostridioides difficile	Isolate taxonomy	geNomad v1.1.0 (10.5281/zenodo.7015982)
IMGVR_UViG_2541047336_000005	2541047336	2541118324	whole	;;;	vOTU_00223718	4733	Linear	0.8949	High-confidence	8.72	0	Genome fragment	7;7;0;4	r__Duplodnaviria;k__Heunggongvirae;p__Uroviricota;c__Caudoviricetes;;;;	geNomad	d__Bacteria;p__Firmicutes_A;c__Clostridia;o__Peptostreptococcales;f__Peptostreptococcaceae;g__Clostridioides;s__Clostridioides difficile	Isolate taxonomy	geNomad v1.1.0 (10.5281/zenodo.7015982)
IMGVR_UViG_2541047337_000005	2541047337	2541118364	whole	;;;	vOTU_00217951	5483	Direct terminal repeat	0.9827	High-confidence	69.54	0	Genome fragment	3;3;0;7	r__Monodnaviria;k__Sangervirae;p__Phixviricota;c__Malgrandaviricetes;o__Petitvirales;f__Microviridae;;	geNomad	d__Bacteria;p__Firmicutes_A;c__Clostridia;o__Peptostreptococcales;f__Peptostreptococcaceae;g__Clostridioides;s__Clostridioides difficile	Isolate taxonomy	geNomad v1.1.0 (10.5281/zenodo.7015982)
IMGVR_UViG_2541047337_000007	2541047337	2541118365	whole	;;;	vOTU_00223745	16318	Linear	0.9767	High-confidence	29.62	0	Genome fragment	27;27;0;24	r__Duplodnaviria;k__Heunggongvirae;p__Uroviricota;c__Caudoviricetes;;;;	geNomad	d__Bacteria;p__Firmicutes_A;c__Clostridia;o__Peptostreptococcales;f__Peptostreptococcaceae;g__Clostridioides;s__Clostridioides difficile	Isolate taxonomy	geNomad v1.1.0 (10.5281/zenodo.7015982)
IMGVR_UViG_2541047337_000008	2541047337	2541118372	whole	;;;	vOTU_00223820	20135	Linear	0.9755	High-confidence	36.64	0	Genome fragment	29;29;0;21	r__Duplodnaviria;k__Heunggongvirae;p__Uroviricota;c__Caudoviricetes;;;;	geNomad	d__Bacteria;p__Firmicutes_A;c__Clostridia;o__Peptostreptococcales;f__Peptostreptococcaceae;g__Clostridioides;s__Clostridioides difficile	Isolate taxonomy	geNomad v1.1.0 (10.5281/zenodo.7015982)
IMGVR_UViG_2541047337_000010	2541047337	2541118373	1-7234	;;;	vOTU_00223821	7234	Provirus	0.9405	High-confidence	20.31	0	Genome fragment	10;10;0;9	r__Duplodnaviria;k__Heunggongvirae;p__Uroviricota;c__Caudoviricetes;;;;	geNomad	d__Bacteria;p__Firmicutes_A;c__Clostridia;o__Peptostreptococcales;f__Peptostreptococcaceae;g__Clostridioides;s__Clostridioides difficile	Isolate taxonomy	geNomad v1.1.0 (10.5281/zenodo.7015982)
IMGVR_UViG_2541047337_000009	2541047337	2541118381	whole	;;;	vOTU_00223822	6827	Linear	0.9647	High-confidence	14.94	0	Genome fragment	10;10;0;9	r__Duplodnaviria;k__Heunggongvirae;p__Uroviricota;c__Caudoviricetes;;;;	geNomad	d__Bacteria;p__Firmicutes_A;c__Clostridia;o__Peptostreptococcales;f__Peptostreptococcaceae;g__Clostridioides;s__Clostridioides difficile	Isolate taxonomy	geNomad v1.1.0 (10.5281/zenodo.7015982)
IMGVR_UViG_2541047337_000006	2541047337	2541118382	whole	;;;	vOTU_00217923	15647	Linear	0.9804	High-confidence	28.48	0	Genome fragment	22;22;0;18	r__Duplodnaviria;k__Heunggongvirae;p__Uroviricota;c__Caudoviricetes;;;;	geNomad	d__Bacteria;p__Firmicutes_A;c__Clostridia;o__Peptostreptococcales;f__Peptostreptococcaceae;g__Clostridioides;s__Clostridioides difficile	Isolate taxonomy	geNomad v1.1.0 (10.5281/zenodo.7015982)
IMGVR_UViG_2541047337_000011	2541047337	2541118383	whole	;;;	vOTU_00223823	9491	Linear	0.9474	High-confidence	18.06	0	Genome fragment	12;12;0;7	r__Duplodnaviria;k__Heunggongvirae;p__Uroviricota;c__Caudoviricetes;;;;	geNomad	d__Bacteria;p__Firmicutes_A;c__Clostridia;o__Peptostreptococcales;f__Peptostreptococcaceae;g__Clostridioides;s__Clostridioides difficile	Isolate taxonomy	geNomad v1.1.0 (10.5281/zenodo.7015982)
IMGVR_UViG_2541047338_000004	2541047338	2541118419	whole	Host-associated;Human;Unclassified;Unclassified	vOTU_00217926	5740	Linear	0.9264	High-confidence	10.94	0	Genome fragment	8;8;0;4	r__Duplodnaviria;k__Heunggongvirae;p__Uroviricota;c__Caudoviricetes;;;;	geNomad	d__Bacteria;p__Firmicutes_A;c__Clostridia;o__Peptostreptococcales;f__Peptostreptococcaceae;g__Clostridioides;s__Clostridioides difficile	Isolate taxonomy	geNomad v1.1.0 (10.5281/zenodo.7015982)
IMGVR_UViG_2541047338_000003	2541047338	2541118453	whole	Host-associated;Human;Unclassified;Unclassified	vOTU_00223567	9137	Linear	0.9795	High-confidence	18.18	0	Genome fragment	15;15;0;14	r__Duplodnaviria;k__Heunggongvirae;p__Uroviricota;c__Caudoviricetes;;;;	geNomad	d__Bacteria;p__Firmicutes_A;c__Clostridia;o__Peptostreptococcales;f__Peptostreptococcaceae;g__Clostridioides;s__Clostridioides difficile	Isolate taxonomy	geNomad v1.1.0 (10.5281/zenodo.7015982)
IMGVR_UViG_2541047338_000002	2541047338	2541118482	whole	Host-associated;Human;Unclassified;Unclassified	vOTU_00217951	5484	Direct terminal repeat	0.9826	High-confidence	68.19	0	Genome fragment	3;3;0;7	r__Monodnaviria;k__Sangervirae;p__Phixviricota;c__Malgrandaviricetes;o__Petitvirales;f__Microviridae;;	geNomad	d__Bacteria;p__Firmicutes_A;c__Clostridia;o__Peptostreptococcales;f__Peptostreptococcaceae;g__Clostridioides;s__Clostridioides difficile	Isolate taxonomy	geNomad v1.1.0 (10.5281/zenodo.7015982)
IMGVR_UViG_2541047339_000001	2541047339	2541118483	whole	;;;	vOTU_00217951	5745	Direct terminal repeat	0.9826	High-confidence	70.71	0	Genome fragment	4;4;0;7	r__Monodnaviria;k__Sangervirae;p__Phixviricota;c__Malgrandaviricetes;o__Petitvirales;f__Microviridae;;	geNomad	d__Bacteria;p__Firmicutes_A;c__Clostridia;o__Peptostreptococcales;f__Peptostreptococcaceae;g__Clostridioides;s__Clostridioides difficile	Isolate taxonomy	geNomad v1.1.0 (10.5281/zenodo.7015982)
IMGVR_UViG_2541047340_000002	2541047340	2541118589	whole	Host-associated;Human;Unclassified;Unclassified	vOTU_00217951	5531	Linear	0.9821	High-confidence	58.62	0	Genome fragment	3;3;0;6	r__Monodnaviria;k__Sangervirae;p__Phixviricota;c__Malgrandaviricetes;o__Petitvirales;f__Microviridae;;	geNomad	d__Bacteria;p__Firmicutes_A;c__Clostridia;o__Peptostreptococcales;f__Peptostreptococcaceae;g__Clostridioides;s__Clostridioides difficile	Isolate taxonomy	geNomad v1.1.0 (10.5281/zenodo.7015982)
IMGVR_UViG_2541047340_000003	2541047340	2541118592	whole	Host-associated;Human;Unclassified;Unclassified	vOTU_00223639	32728	Linear	0.9577	High-confidence	57.82	0	Genome fragment	47;47;0;32	r__Duplodnaviria;k__Heunggongvirae;p__Uroviricota;c__Caudoviricetes;;;;	geNomad	d__Bacteria;p__Firmicutes_A;c__Clostridia;o__Peptostreptococcales;f__Peptostreptococcaceae;g__Clostridioides;s__Clostridioides difficile	Isolate taxonomy	geNomad v1.1.0 (10.5281/zenodo.7015982)
IMGVR_UViG_2541047341_000001	2541047341	2541118607	whole	;;;	vOTU_00217951	5486	Direct terminal repeat	0.9826	High-confidence	69.23	0	Genome fragment	3;3;0;7	r__Monodnaviria;k__Sangervirae;p__Phixviricota;c__Malgrandaviricetes;o__Petitvirales;f__Microviridae;;	geNomad	d__Bacteria;p__Firmicutes_A;c__Clostridia;o__Peptostreptococcales;f__Peptostreptococcaceae;g__Clostridioides;s__Clostridioides difficile	Isolate taxonomy	geNomad v1.1.0 (10.5281/zenodo.7015982)
IMGVR_UViG_2541047342_000009	2541047342	2541118645	whole	;;;	vOTU_00223824	9569	Linear	0.9785	High-confidence	17.46	0	Genome fragment	19;19;0;15	r__Duplodnaviria;k__Heunggongvirae;p__Uroviricota;c__Caudoviricetes;;;;	geNomad	d__Bacteria;p__Firmicutes_A;c__Clostridia;o__Peptostreptococcales;f__Peptostreptococcaceae;g__Clostridioides;s__Clostridioides difficile	Isolate taxonomy	geNomad v1.1.0 (10.5281/zenodo.7015982)
IMGVR_UViG_2541047342_000011	2541047342	2541118646	whole	;;;	vOTU_00223606	12129	Linear	0.9774	High-confidence	24.46	0	Genome fragment	15;15;0;9	r__Duplodnaviria;k__Heunggongvirae;p__Uroviricota;c__Caudoviricetes;;;;	geNomad	d__Bacteria;p__Firmicutes_A;c__Clostridia;o__Peptostreptococcales;f__Peptostreptococcaceae;g__Clostridioides;s__Clostridioides difficile	Isolate taxonomy	geNomad v1.1.0 (10.5281/zenodo.7015982)
IMGVR_UViG_2541047342_000008	2541047342	2541118649	whole	;;;	vOTU_00223825	4409	Linear	0.9807	High-confidence	8.76	0	Genome fragment	8;8;0;8	r__Duplodnaviria;k__Heunggongvirae;p__Uroviricota;c__Caudoviricetes;;;;	geNomad	d__Bacteria;p__Firmicutes_A;c__Clostridia;o__Peptostreptococcales;f__Peptostreptococcaceae;g__Clostridioides;s__Clostridioides difficile	Isolate taxonomy	geNomad v1.1.0 (10.5281/zenodo.7015982)
IMGVR_UViG_2541047342_000014	2541047342	2541118650	whole	;;;	vOTU_00223826	7365	Linear	0.9271	High-confidence	14.07	0	Genome fragment	11;11;0;9	r__Duplodnaviria;k__Heunggongvirae;p__Uroviricota;c__Caudoviricetes;;;;	geNomad	d__Bacteria;p__Firmicutes_A;c__Clostridia;o__Peptostreptococcales;f__Peptostreptococcaceae;g__Clostridioides;s__Clostridioides difficile	Isolate taxonomy	geNomad v1.1.0 (10.5281/zenodo.7015982)
IMGVR_UViG_2541047342_000006	2541047342	2541118689	whole	;;;	vOTU_00223607	10889	Linear	0.9811	High-confidence	19.87	0	Genome fragment	16;16;0;14	r__Duplodnaviria;k__Heunggongvirae;p__Uroviricota;c__Caudoviricetes;;;;	geNomad	d__Bacteria;p__Firmicutes_A;c__Clostridia;o__Peptostreptococcales;f__Peptostreptococcaceae;g__Clostridioides;s__Clostridioides difficile	Isolate taxonomy	geNomad v1.1.0 (10.5281/zenodo.7015982)
IMGVR_UViG_2541047342_000007	2541047342	2541118690	whole	;;;	vOTU_00223651	22575	Linear	0.981	High-confidence	45.32	0	Genome fragment	24;24;0;22	r__Duplodnaviria;k__Heunggongvirae;p__Uroviricota;c__Caudoviricetes;;;;	geNomad	d__Bacteria;p__Firmicutes_A;c__Clostridia;o__Peptostreptococcales;f__Peptostreptococcaceae;g__Clostridioides;s__Clostridioides difficile	Isolate taxonomy	geNomad v1.1.0 (10.5281/zenodo.7015982)
IMGVR_UViG_2541047342_000012	2541047342	2541118691	whole	;;;	vOTU_00223817	6133	Linear	0.965	High-confidence	11.67	0	Genome fragment	12;12;0;8	r__Duplodnaviria;k__Heunggongvirae;p__Uroviricota;c__Caudoviricetes;;;;	geNomad	d__Bacteria;p__Firmicutes_A;c__Clostridia;o__Peptostreptococcales;f__Peptostreptococcaceae;g__Clostridioides;s__Clostridioides difficile	Isolate taxonomy	geNomad v1.1.0 (10.5281/zenodo.7015982)
IMGVR_UViG_2541047342_000010	2541047342	2541118692	whole	;;;	vOTU_00223675	4278	Linear	0.9774	High-confidence	8.18	0	Genome fragment	9;9;0;8	r__Duplodnaviria;k__Heunggongvirae;p__Uroviricota;c__Caudoviricetes;;;;	geNomad	d__Bacteria;p__Firmicutes_A;c__Clostridia;o__Peptostreptococcales;f__Peptostreptococcaceae;g__Clostridioides;s__Clostridioides difficile	Isolate taxonomy	geNomad v1.1.0 (10.5281/zenodo.7015982)
IMGVR_UViG_2541047342_000005	2541047342	2541118693	whole	;;;	vOTU_00223632	4690	Linear	0.9816	High-confidence	9.57	0	Genome fragment	11;11;0;9	r__Duplodnaviria;k__Heunggongvirae;p__Uroviricota;c__Caudoviricetes;;;;	geNomad	d__Bacteria;p__Firmicutes_A;c__Clostridia;o__Peptostreptococcales;f__Peptostreptococcaceae;g__Clostridioides;s__Clostridioides difficile	Isolate taxonomy	geNomad v1.1.0 (10.5281/zenodo.7015982)
IMGVR_UViG_2541047342_000013	2541047342	2541118717	whole	;;;	vOTU_00223827	131826	Linear	0.9633	High-confidence	99.08	0	High-quality	166;166;0;105	r__Duplodnaviria;k__Heunggongvirae;p__Uroviricota;c__Caudoviricetes;;;;	geNomad	d__Bacteria;p__Firmicutes_A;c__Clostridia;o__Peptostreptococcales;f__Peptostreptococcaceae;g__Clostridioides;s__Clostridioides difficile	Isolate taxonomy	geNomad v1.1.0 (10.5281/zenodo.7015982)
IMGVR_UViG_2541047342_000004	2541047342	2541118726	whole	;;;	vOTU_00217951	5486	Direct terminal repeat	0.9826	High-confidence	59.38	0	Genome fragment	8;8;0;7	r__Monodnaviria;k__Sangervirae;p__Phixviricota;c__Malgrandaviricetes;o__Petitvirales;f__Microviridae;;	geNomad	d__Bacteria;p__Firmicutes_A;c__Clostridia;o__Peptostreptococcales;f__Peptostreptococcaceae;g__Clostridioides;s__Clostridioides difficile	Isolate taxonomy	geNomad v1.1.0 (10.5281/zenodo.7015982)
IMGVR_UViG_2541047343_000007	2541047343	2541118755	whole	;;;	vOTU_00223828	5785	Linear	0.9535	High-confidence	12.5	0	Genome fragment	7;7;0;4	r__Duplodnaviria;k__Heunggongvirae;p__Uroviricota;c__Caudoviricetes;;;;	geNomad	d__Bacteria;p__Firmicutes_A;c__Clostridia;o__Peptostreptococcales;f__Peptostreptococcaceae;g__Clostridioides;s__Clostridioides difficile	Isolate taxonomy	geNomad v1.1.0 (10.5281/zenodo.7015982)
IMGVR_UViG_2541047343_000006	2541047343	2541118758	whole	;;;	vOTU_00223830	134221	Linear	0.9664	High-confidence	100	0	High-quality	186;184;2;117	r__Duplodnaviria;k__Heunggongvirae;p__Uroviricota;c__Caudoviricetes;;;;	geNomad	d__Bacteria;p__Firmicutes_A;c__Clostridia;o__Peptostreptococcales;f__Peptostreptococcaceae;g__Clostridioides;s__Clostridioides difficile	Isolate taxonomy	geNomad v1.1.0 (10.5281/zenodo.7015982)
IMGVR_UViG_2541047343_000008	2541047343	2541118794	whole	;;;	vOTU_00223832	8121	Linear	0.946	High-confidence	15.38	0	Genome fragment	12;12;0;8	r__Duplodnaviria;k__Heunggongvirae;p__Uroviricota;c__Caudoviricetes;;;;	geNomad	d__Bacteria;p__Firmicutes_A;c__Clostridia;o__Peptostreptococcales;f__Peptostreptococcaceae;g__Clostridioides;s__Clostridioides difficile	Isolate taxonomy	geNomad v1.1.0 (10.5281/zenodo.7015982)
IMGVR_UViG_2541047343_000003	2541047343	2541118795	whole	;;;	vOTU_00223833	6934	Linear	0.9822	High-confidence	12.58	0	Genome fragment	10;10;0;9	r__Duplodnaviria;k__Heunggongvirae;p__Uroviricota;c__Caudoviricetes;;;;	geNomad	d__Bacteria;p__Firmicutes_A;c__Clostridia;o__Peptostreptococcales;f__Peptostreptococcaceae;g__Clostridioides;s__Clostridioides difficile	Isolate taxonomy	geNomad v1.1.0 (10.5281/zenodo.7015982)
IMGVR_UViG_2541047343_000005	2541047343	2541118798	whole	;;;	vOTU_00223834	11226	Linear	0.97	High-confidence	21.46	0	Genome fragment	25;25;0;11	r__Duplodnaviria;k__Heunggongvirae;p__Uroviricota;c__Caudoviricetes;;;;	geNomad	d__Bacteria;p__Firmicutes_A;c__Clostridia;o__Peptostreptococcales;f__Peptostreptococcaceae;g__Clostridioides;s__Clostridioides difficile	Isolate taxonomy	geNomad v1.1.0 (10.5281/zenodo.7015982)
IMGVR_UViG_2541047343_000002	2541047343	2541118813	whole	;;;	vOTU_00217951	5485	Direct terminal repeat	0.9827	High-confidence	65.12	0	Genome fragment	7;7;0;7	r__Monodnaviria;k__Sangervirae;p__Phixviricota;c__Malgrandaviricetes;o__Petitvirales;f__Microviridae;;	geNomad	d__Bacteria;p__Firmicutes_A;c__Clostridia;o__Peptostreptococcales;f__Peptostreptococcaceae;g__Clostridioides;s__Clostridioides difficile	Isolate taxonomy	geNomad v1.1.0 (10.5281/zenodo.7015982)
IMGVR_UViG_2541047344_000001	2541047344	2541118831	whole	;;;	vOTU_00217951	6179	Direct terminal repeat	0.9827	High-confidence	76.42	0	Genome fragment	4;4;0;7	r__Monodnaviria;k__Sangervirae;p__Phixviricota;c__Malgrandaviricetes;o__Petitvirales;f__Microviridae;;	geNomad	d__Bacteria;p__Firmicutes_A;c__Clostridia;o__Peptostreptococcales;f__Peptostreptococcaceae;g__Clostridioides;s__Clostridioides difficile	Isolate taxonomy	geNomad v1.1.0 (10.5281/zenodo.7015982)
IMGVR_UViG_2541047345_000009	2541047345	2541118859	whole	;;;	vOTU_00217928	18607	Linear	0.9763	High-confidence	34.35	0	Genome fragment	38;38;0;27	r__Duplodnaviria;k__Heunggongvirae;p__Uroviricota;c__Caudoviricetes;;;;	geNomad	d__Bacteria;p__Firmicutes_A;c__Clostridia;o__Peptostreptococcales;f__Peptostreptococcaceae;g__Clostridioides;s__Clostridioides difficile	Isolate taxonomy	geNomad v1.1.0 (10.5281/zenodo.7015982)
IMGVR_UViG_2541047345_000007	2541047345	2541118860	whole	;;;	vOTU_00223598	5569	Linear	0.9783	High-confidence	10.11	0	Genome fragment	13;13;0;8	r__Duplodnaviria;k__Heunggongvirae;p__Uroviricota;c__Caudoviricetes;;;;	geNomad	d__Bacteria;p__Firmicutes_A;c__Clostridia;o__Peptostreptococcales;f__Peptostreptococcaceae;g__Clostridioides;s__Clostridioides difficile	Isolate taxonomy	geNomad v1.1.0 (10.5281/zenodo.7015982)
IMGVR_UViG_2541047345_000010	2541047345	2541118861	whole	;;;	vOTU_00223835	9141	Linear	0.9673	High-confidence	16.98	0	Genome fragment	16;16;0;9	r__Duplodnaviria;k__Heunggongvirae;p__Uroviricota;c__Caudoviricetes;;;;	geNomad	d__Bacteria;p__Firmicutes_A;c__Clostridia;o__Peptostreptococcales;f__Peptostreptococcaceae;g__Clostridioides;s__Clostridioides difficile	Isolate taxonomy	geNomad v1.1.0 (10.5281/zenodo.7015982)
IMGVR_UViG_2541047345_000006	2541047345	2541118863	whole	;;;	vOTU_00223600	6237	Linear	0.9817	High-confidence	14.53	0	Genome fragment	10;10;0;8	r__Duplodnaviria;k__Heunggongvirae;p__Uroviricota;c__Caudoviricetes;;;;	geNomad	d__Bacteria;p__Firmicutes_A;c__Clostridia;o__Peptostreptococcales;f__Peptostreptococcaceae;g__Clostridioides;s__Clostridioides difficile	Isolate taxonomy	geNomad v1.1.0 (10.5281/zenodo.7015982)
IMGVR_UViG_2541047345_000012	2541047345	2541118865	whole	;;;	vOTU_00217926	5824	Linear	0.9387	High-confidence	11.11	0	Genome fragment	7;7;0;5	r__Duplodnaviria;k__Heunggongvirae;p__Uroviricota;c__Caudoviricetes;;;;	geNomad	d__Bacteria;p__Firmicutes_A;c__Clostridia;o__Peptostreptococcales;f__Peptostreptococcaceae;g__Clostridioides;s__Clostridioides difficile	Isolate taxonomy	geNomad v1.1.0 (10.5281/zenodo.7015982)
IMGVR_UViG_2541047345_000011	2541047345	2541118871	whole	;;;	vOTU_00219918	42061	Linear	0.9586	High-confidence	74.3	0	Genome fragment	63;63;0;44	r__Duplodnaviria;k__Heunggongvirae;p__Uroviricota;c__Caudoviricetes;;;;	geNomad	d__Bacteria;p__Firmicutes_A;c__Clostridia;o__Peptostreptococcales;f__Peptostreptococcaceae;g__Clostridioides;s__Clostridioides difficile	Isolate taxonomy	geNomad v1.1.0 (10.5281/zenodo.7015982)
IMGVR_UViG_2541047345_000004	2541047345	2541118903	whole	;;;	vOTU_00217925	5161	Linear	0.9829	High-confidence	8.59	0	Genome fragment	10;10;0;9	r__Duplodnaviria;k__Heunggongvirae;p__Uroviricota;c__Caudoviricetes;;;;	geNomad	d__Bacteria;p__Firmicutes_A;c__Clostridia;o__Peptostreptococcales;f__Peptostreptococcaceae;g__Clostridioides;s__Clostridioides difficile	Isolate taxonomy	geNomad v1.1.0 (10.5281/zenodo.7015982)
IMGVR_UViG_2541047345_000008	2541047345	2541118926	whole	;;;	vOTU_00223641	38098	Linear	0.9762	High-confidence	91.72	0	High-quality	48;48;0;38	r__Duplodnaviria;k__Heunggongvirae;p__Uroviricota;c__Caudoviricetes;;;g__Leicestervirus;	vOTU with RefSeq genome	d__Bacteria;p__Firmicutes_A;c__Clostridia;o__Peptostreptococcales;f__Peptostreptococcaceae;g__Clostridioides;s__Clostridioides difficile	Isolate taxonomy	geNomad v1.1.0 (10.5281/zenodo.7015982)
IMGVR_UViG_2541047345_000005	2541047345	2541118927	whole	;;;	vOTU_00217951	5486	Direct terminal repeat	0.9823	High-confidence	69.38	0	Genome fragment	10;10;0;6	r__Monodnaviria;k__Sangervirae;p__Phixviricota;c__Malgrandaviricetes;o__Petitvirales;f__Microviridae;;	geNomad	d__Bacteria;p__Firmicutes_A;c__Clostridia;o__Peptostreptococcales;f__Peptostreptococcaceae;g__Clostridioides;s__Clostridioides difficile	Isolate taxonomy	geNomad v1.1.0 (10.5281/zenodo.7015982)
IMGVR_UViG_2541047346_000003	2541047346	2541119023	whole	;;;	vOTU_00223804	15297	Linear	0.9761	High-confidence	29.4	0	Genome fragment	33;33;0;23	r__Duplodnaviria;k__Heunggongvirae;p__Uroviricota;c__Caudoviricetes;;;;	geNomad	d__Bacteria;p__Firmicutes_A;c__Clostridia;o__Peptostreptococcales;f__Peptostreptococcaceae;g__Clostridioides;s__Clostridioides difficile	Isolate taxonomy	geNomad v1.1.0 (10.5281/zenodo.7015982)
IMGVR_UViG_2541047346_000002	2541047346	2541119049	whole	;;;	vOTU_00217951	5499	Linear	0.9821	High-confidence	65.2	0	Genome fragment	6;6;0;6	r__Monodnaviria;k__Sangervirae;p__Phixviricota;c__Malgrandaviricetes;o__Petitvirales;f__Microviridae;;	geNomad	d__Bacteria;p__Firmicutes_A;c__Clostridia;o__Peptostreptococcales;f__Peptostreptococcaceae;g__Clostridioides;s__Clostridioides difficile	Isolate taxonomy	geNomad v1.1.0 (10.5281/zenodo.7015982)
IMGVR_UViG_2541047347_000003	2541047347	2541119490	whole	;;;	vOTU_00217951	6248	Linear	0.9819	High-confidence	77.93	0	Genome fragment	8;8;0;7	r__Monodnaviria;k__Sangervirae;p__Phixviricota;c__Malgrandaviricetes;o__Petitvirales;f__Microviridae;;	geNomad	d__Bacteria;p__Firmicutes_A;c__Clostridia;o__Peptostreptococcales;f__Peptostreptococcaceae;g__Clostridioides;s__Clostridioides difficile	Isolate taxonomy	geNomad v1.1.0 (10.5281/zenodo.7015982)
IMGVR_UViG_2541047348_000004	2541047348	2541119572	whole	;;;	vOTU_00223736	16647	Linear	0.9764	High-confidence	30.31	0	Genome fragment	21;21;0;17	r__Duplodnaviria;k__Heunggongvirae;p__Uroviricota;c__Caudoviricetes;;;;	geNomad	d__Bacteria;p__Firmicutes_A;c__Clostridia;o__Peptostreptococcales;f__Peptostreptococcaceae;g__Clostridioides;s__Clostridioides difficile	Isolate taxonomy	geNomad v1.1.0 (10.5281/zenodo.7015982)
IMGVR_UViG_2541047348_000003	2541047348	2541119637	whole	;;;	vOTU_00217951	5486	Direct terminal repeat	0.9827	High-confidence	67.25	0	Genome fragment	5;5;0;6	r__Monodnaviria;k__Sangervirae;p__Phixviricota;c__Malgrandaviricetes;o__Petitvirales;f__Microviridae;;	geNomad	d__Bacteria;p__Firmicutes_A;c__Clostridia;o__Peptostreptococcales;f__Peptostreptococcaceae;g__Clostridioides;s__Clostridioides difficile	Isolate taxonomy	geNomad v1.1.0 (10.5281/zenodo.7015982)
IMGVR_UViG_2541047349_000009	2541047349	2541119729	whole	;;;	vOTU_00223837	9057	Linear	0.913	High-confidence	8.82	48.78	Genome fragment	18;18;0;5	r__Duplodnaviria;k__Heunggongvirae;p__Uroviricota;c__Caudoviricetes;;;;	geNomad	d__Bacteria;p__Firmicutes_A;c__Clostridia;o__Peptostreptococcales;f__Peptostreptococcaceae;g__Clostridioides;s__Clostridioides difficile	Isolate taxonomy	geNomad v1.1.0 (10.5281/zenodo.7015982)
IMGVR_UViG_2541047349_000010	2541047349	2541119862	whole	;;;	vOTU_00223838	6969	Linear	0.8762	High-confidence	8.13	41.02	Genome fragment	6;6;0;4	r__Duplodnaviria;k__Heunggongvirae;p__Uroviricota;c__Caudoviricetes;;;;	geNomad	d__Bacteria;p__Firmicutes_A;c__Clostridia;o__Peptostreptococcales;f__Peptostreptococcaceae;g__Clostridioides;s__Clostridioides difficile	Isolate taxonomy	geNomad v1.1.0 (10.5281/zenodo.7015982)
IMGVR_UViG_2541047349_000005	2541047349	2541119893	whole	;;;	vOTU_00223607	8001	Linear	0.9817	High-confidence	14.6	0	Genome fragment	10;10;0;9	r__Duplodnaviria;k__Heunggongvirae;p__Uroviricota;c__Caudoviricetes;;;;	geNomad	d__Bacteria;p__Firmicutes_A;c__Clostridia;o__Peptostreptococcales;f__Peptostreptococcaceae;g__Clostridioides;s__Clostridioides difficile	Isolate taxonomy	geNomad v1.1.0 (10.5281/zenodo.7015982)
IMGVR_UViG_2541047349_000007	2541047349	2541119959	whole	;;;	vOTU_00223651	11376	Linear	0.9768	High-confidence	22.83	0	Genome fragment	16;16;0;14	r__Duplodnaviria;k__Heunggongvirae;p__Uroviricota;c__Caudoviricetes;;;;	geNomad	d__Bacteria;p__Firmicutes_A;c__Clostridia;o__Peptostreptococcales;f__Peptostreptococcaceae;g__Clostridioides;s__Clostridioides difficile	Isolate taxonomy	geNomad v1.1.0 (10.5281/zenodo.7015982)
IMGVR_UViG_2541047349_000004	2541047349	2541119962	whole	;;;	vOTU_00217951	5487	Linear	0.9826	High-confidence	56.7	0	Genome fragment	7;7;0;7	r__Monodnaviria;k__Sangervirae;p__Phixviricota;c__Malgrandaviricetes;o__Petitvirales;f__Microviridae;;	geNomad	d__Bacteria;p__Firmicutes_A;c__Clostridia;o__Peptostreptococcales;f__Peptostreptococcaceae;g__Clostridioides;s__Clostridioides difficile	Isolate taxonomy	geNomad v1.1.0 (10.5281/zenodo.7015982)
IMGVR_UViG_2541047349_000006	2541047349	2541119973	whole	;;;	vOTU_00223840	15563	Linear	0.9794	High-confidence	30.99	0	Genome fragment	17;17;0;15	r__Duplodnaviria;k__Heunggongvirae;p__Uroviricota;c__Caudoviricetes;;;;	geNomad	d__Bacteria;p__Firmicutes_A;c__Clostridia;o__Peptostreptococcales;f__Peptostreptococcaceae;g__Clostridioides;s__Clostridioides difficile	Isolate taxonomy	geNomad v1.1.0 (10.5281/zenodo.7015982)
IMGVR_UViG_2541047350_000006	2541047350	2541119978	whole	;;;	vOTU_00223841	23827	Linear	0.9729	High-confidence	69.94	0	Genome fragment	34;34;0;28	r__Duplodnaviria;k__Heunggongvirae;p__Uroviricota;c__Caudoviricetes;;;;	geNomad	d__Bacteria;p__Firmicutes_A;c__Clostridia;o__Peptostreptococcales;f__Peptostreptococcaceae;g__Clostridioides;s__Clostridioides difficile	Isolate taxonomy	geNomad v1.1.0 (10.5281/zenodo.7015982)
IMGVR_UViG_2541047350_000010	2541047350	2541119981	whole	;;;	vOTU_00223842	30969	Linear	0.963	High-confidence	80.64	0	Genome fragment	32;32;0;18	r__Duplodnaviria;k__Heunggongvirae;p__Uroviricota;c__Caudoviricetes;;;;	geNomad	d__Bacteria;p__Firmicutes_A;c__Clostridia;o__Peptostreptococcales;f__Peptostreptococcaceae;g__Clostridioides;s__Clostridioides difficile	Isolate taxonomy	geNomad v1.1.0 (10.5281/zenodo.7015982)
IMGVR_UViG_2541047350_000009	2541047350	2541119983	whole	;;;	vOTU_00218287	27781	Linear	0.9683	High-confidence	49.08	0	Genome fragment	41;41;0;31	r__Duplodnaviria;k__Heunggongvirae;p__Uroviricota;c__Caudoviricetes;;;;	geNomad	d__Bacteria;p__Firmicutes_A;c__Clostridia;o__Peptostreptococcales;f__Peptostreptococcaceae;g__Clostridioides;s__Clostridioides difficile	Isolate taxonomy	geNomad v1.1.0 (10.5281/zenodo.7015982)
IMGVR_UViG_2541047350_000011	2541047350	2541120000	whole	;;;	vOTU_00223844	16012	Linear	0.9544	High-confidence	41.01	0	Genome fragment	26;26;0;18	r__Duplodnaviria;k__Heunggongvirae;p__Uroviricota;c__Caudoviricetes;;;;	geNomad	d__Bacteria;p__Firmicutes_A;c__Clostridia;o__Peptostreptococcales;f__Peptostreptococcaceae;g__Clostridioides;s__Clostridioides difficile	Isolate taxonomy	geNomad v1.1.0 (10.5281/zenodo.7015982)
IMGVR_UViG_2541047350_000007	2541047350	2541120001	whole	;;;	vOTU_00223660	4175	Linear	0.9726	High-confidence	10.86	0	Genome fragment	8;8;0;7	r__Duplodnaviria;k__Heunggongvirae;p__Uroviricota;c__Caudoviricetes;;;;	geNomad	d__Bacteria;p__Firmicutes_A;c__Clostridia;o__Peptostreptococcales;f__Peptostreptococcaceae;g__Clostridioides;s__Clostridioides difficile	Isolate taxonomy	geNomad v1.1.0 (10.5281/zenodo.7015982)
IMGVR_UViG_2541047350_000008	2541047350	2541120002	whole	;;;	vOTU_00223845	4788	Linear	0.9703	High-confidence	13.17	0	Genome fragment	8;8;0;6	r__Duplodnaviria;k__Heunggongvirae;p__Uroviricota;c__Caudoviricetes;;;;	geNomad	d__Bacteria;p__Firmicutes_A;c__Clostridia;o__Peptostreptococcales;f__Peptostreptococcaceae;g__Clostridioides;s__Clostridioides difficile	Isolate taxonomy	geNomad v1.1.0 (10.5281/zenodo.7015982)
IMGVR_UViG_2541047350_000005	2541047350	2541120031	whole	;;;	vOTU_00217951	5486	Direct terminal repeat	0.9821	High-confidence	60.71	0	Genome fragment	8;8;0;6	r__Monodnaviria;k__Sangervirae;p__Phixviricota;c__Malgrandaviricetes;o__Petitvirales;f__Microviridae;;	geNomad	d__Bacteria;p__Firmicutes_A;c__Clostridia;o__Peptostreptococcales;f__Peptostreptococcaceae;g__Clostridioides;s__Clostridioides difficile	Isolate taxonomy	geNomad v1.1.0 (10.5281/zenodo.7015982)
IMGVR_UViG_2541047351_000011	2541047351	2541120153	whole	;;;	vOTU_00217928	19424	Linear	0.9698	High-confidence	36.28	0	Genome fragment	41;41;0;27	r__Duplodnaviria;k__Heunggongvirae;p__Uroviricota;c__Caudoviricetes;;;;	geNomad	d__Bacteria;p__Firmicutes_A;c__Clostridia;o__Peptostreptococcales;f__Peptostreptococcaceae;g__Clostridioides;s__Clostridioides difficile	Isolate taxonomy	geNomad v1.1.0 (10.5281/zenodo.7015982)
IMGVR_UViG_2541047351_000010	2541047351	2541120156	whole	;;;	vOTU_00223846	8840	Linear	0.9708	High-confidence	16.42	0	Genome fragment	16;16;0;9	r__Duplodnaviria;k__Heunggongvirae;p__Uroviricota;c__Caudoviricetes;;;;	geNomad	d__Bacteria;p__Firmicutes_A;c__Clostridia;o__Peptostreptococcales;f__Peptostreptococcaceae;g__Clostridioides;s__Clostridioides difficile	Isolate taxonomy	geNomad v1.1.0 (10.5281/zenodo.7015982)
IMGVR_UViG_2541047351_000007	2541047351	2541120157	whole	;;;	vOTU_00223706	7520	Linear	0.9818	High-confidence	13.69	0	Genome fragment	10;10;0;9	r__Duplodnaviria;k__Heunggongvirae;p__Uroviricota;c__Caudoviricetes;;;;	geNomad	d__Bacteria;p__Firmicutes_A;c__Clostridia;o__Peptostreptococcales;f__Peptostreptococcaceae;g__Clostridioides;s__Clostridioides difficile	Isolate taxonomy	geNomad v1.1.0 (10.5281/zenodo.7015982)
IMGVR_UViG_2541047351_000008	2541047351	2541120158	whole	;;;	vOTU_00223682	8292	Linear	0.9813	High-confidence	16.08	0	Genome fragment	13;13;0;10	r__Duplodnaviria;k__Heunggongvirae;p__Uroviricota;c__Caudoviricetes;;;;	geNomad	d__Bacteria;p__Firmicutes_A;c__Clostridia;o__Peptostreptococcales;f__Peptostreptococcaceae;g__Clostridioides;s__Clostridioides difficile	Isolate taxonomy	geNomad v1.1.0 (10.5281/zenodo.7015982)
IMGVR_UViG_2541047351_000014	2541047351	2541120190	whole	;;;	vOTU_00223847	10519	Linear	0.9634	High-confidence	19.66	0	Genome fragment	13;13;0;7	r__Duplodnaviria;k__Heunggongvirae;p__Uroviricota;c__Caudoviricetes;;;;	geNomad	d__Bacteria;p__Firmicutes_A;c__Clostridia;o__Peptostreptococcales;f__Peptostreptococcaceae;g__Clostridioides;s__Clostridioides difficile	Isolate taxonomy	geNomad v1.1.0 (10.5281/zenodo.7015982)
IMGVR_UViG_2541047351_000012	2541047351	2541120213	whole	;;;	vOTU_00223848	14237	Linear	0.9697	High-confidence	36.17	0	Genome fragment	20;20;0;14	r__Duplodnaviria;k__Heunggongvirae;p__Uroviricota;c__Caudoviricetes;;;;	geNomad	d__Bacteria;p__Firmicutes_A;c__Clostridia;o__Peptostreptococcales;f__Peptostreptococcaceae;g__Clostridioides;s__Clostridioides difficile	Isolate taxonomy	geNomad v1.1.0 (10.5281/zenodo.7015982)
IMGVR_UViG_2541047351_000005	2541047351	2541120551	whole	;;;	vOTU_00223681	5532	Linear	0.9828	High-confidence	10.55	0	Genome fragment	8;8;0;8	r__Duplodnaviria;k__Heunggongvirae;p__Uroviricota;c__Caudoviricetes;;;;	geNomad	d__Bacteria;p__Firmicutes_A;c__Clostridia;o__Peptostreptococcales;f__Peptostreptococcaceae;g__Clostridioides;s__Clostridioides difficile	Isolate taxonomy	geNomad v1.1.0 (10.5281/zenodo.7015982)
IMGVR_UViG_2541047351_000013	2541047351	2541120554	whole	;;;	vOTU_00223646	15867	Linear	0.9674	High-confidence	30.93	0	Genome fragment	26;26;0;15	r__Duplodnaviria;k__Heunggongvirae;p__Uroviricota;c__Caudoviricetes;;;;	geNomad	d__Bacteria;p__Firmicutes_A;c__Clostridia;o__Peptostreptococcales;f__Peptostreptococcaceae;g__Clostridioides;s__Clostridioides difficile	Isolate taxonomy	geNomad v1.1.0 (10.5281/zenodo.7015982)
IMGVR_UViG_2541047351_000006	2541047351	2541120664	whole	;;;	vOTU_00217951	6035	Direct terminal repeat	0.9822	High-confidence	78.5	0	Genome fragment	9;9;0;6	r__Monodnaviria;k__Sangervirae;p__Phixviricota;c__Malgrandaviricetes;o__Petitvirales;f__Microviridae;;	geNomad	d__Bacteria;p__Firmicutes_A;c__Clostridia;o__Peptostreptococcales;f__Peptostreptococcaceae;g__Clostridioides;s__Clostridioides difficile	Isolate taxonomy	geNomad v1.1.0 (10.5281/zenodo.7015982)
IMGVR_UViG_2541047351_000016	2541047351	2541120684	whole	;;;	vOTU_00223849	9919	Linear	0.9049	High-confidence	20.97	0	Genome fragment	15;15;0;7	r__Duplodnaviria;k__Heunggongvirae;p__Uroviricota;c__Caudoviricetes;;;;	geNomad	d__Bacteria;p__Firmicutes_A;c__Clostridia;o__Peptostreptococcales;f__Peptostreptococcaceae;g__Clostridioides;s__Clostridioides difficile	Isolate taxonomy	geNomad v1.1.0 (10.5281/zenodo.7015982)
IMGVR_UViG_2541047351_000009	2541047351	2541120706	whole	;;;	vOTU_00219918	6089	Linear	0.9798	High-confidence	10.88	0	Genome fragment	9;9;0;7	r__Duplodnaviria;k__Heunggongvirae;p__Uroviricota;c__Caudoviricetes;;;;	geNomad	d__Bacteria;p__Firmicutes_A;c__Clostridia;o__Peptostreptococcales;f__Peptostreptococcaceae;g__Clostridioides;s__Clostridioides difficile	Isolate taxonomy	geNomad v1.1.0 (10.5281/zenodo.7015982)
IMGVR_UViG_2541047352_000002	2541047352	2541120737	whole	;;;	vOTU_00223783	17403	Linear	0.9759	High-confidence	31.64	0	Genome fragment	20;20;0;16	r__Duplodnaviria;k__Heunggongvirae;p__Uroviricota;c__Caudoviricetes;;;;	geNomad	d__Bacteria;p__Firmicutes_A;c__Clostridia;o__Peptostreptococcales;f__Peptostreptococcaceae;g__Clostridioides;s__Clostridioides difficile	Isolate taxonomy	geNomad v1.1.0 (10.5281/zenodo.7015982)
IMGVR_UViG_2541047352_000001	2541047352	2541120793	whole	;;;	vOTU_00217951	5485	Direct terminal repeat	0.9821	High-confidence	67.25	0	Genome fragment	5;5;0;6	r__Monodnaviria;k__Sangervirae;p__Phixviricota;c__Malgrandaviricetes;o__Petitvirales;f__Microviridae;;	geNomad	d__Bacteria;p__Firmicutes_A;c__Clostridia;o__Peptostreptococcales;f__Peptostreptococcaceae;g__Clostridioides;s__Clostridioides difficile	Isolate taxonomy	geNomad v1.1.0 (10.5281/zenodo.7015982)
IMGVR_UViG_2541047353_000001	2541047353	2541120810	whole	;;;	vOTU_00217951	5880	Direct terminal repeat	0.9828	High-confidence	76.58	0	Genome fragment	4;4;0;7	r__Monodnaviria;k__Sangervirae;p__Phixviricota;c__Malgrandaviricetes;o__Petitvirales;f__Microviridae;;	geNomad	d__Bacteria;p__Firmicutes_A;c__Clostridia;o__Peptostreptococcales;f__Peptostreptococcaceae;g__Clostridioides;s__Clostridioides difficile	Isolate taxonomy	geNomad v1.1.0 (10.5281/zenodo.7015982)
IMGVR_UViG_2541047354_000005	2541047354	2541120816	whole	;;;	vOTU_00217951	5484	Direct terminal repeat	0.9827	High-confidence	67.23	0	Genome fragment	8;8;0;6	r__Monodnaviria;k__Sangervirae;p__Phixviricota;c__Malgrandaviricetes;o__Petitvirales;f__Microviridae;;	geNomad	d__Bacteria;p__Firmicutes_A;c__Clostridia;o__Peptostreptococcales;f__Peptostreptococcaceae;g__Clostridioides;s__Clostridioides difficile	Isolate taxonomy	geNomad v1.1.0 (10.5281/zenodo.7015982)
IMGVR_UViG_2541047354_000012	2541047354	2541120874	whole	;;;	vOTU_00223851	9250	Linear	0.8482	High-confidence	13.22	0	Genome fragment	17;17;0;4	r__Duplodnaviria;k__Heunggongvirae;p__Uroviricota;c__Caudoviricetes;;;;	geNomad	d__Bacteria;p__Firmicutes_A;c__Clostridia;o__Peptostreptococcales;f__Peptostreptococcaceae;g__Clostridioides;s__Clostridioides difficile	Isolate taxonomy	geNomad v1.1.0 (10.5281/zenodo.7015982)
IMGVR_UViG_2541047354_000007	2541047354	2541120886	whole	;;;	vOTU_00217928	22030	Linear	0.971	High-confidence	40.67	0	Genome fragment	44;44;0;28	r__Duplodnaviria;k__Heunggongvirae;p__Uroviricota;c__Caudoviricetes;;;;	geNomad	d__Bacteria;p__Firmicutes_A;c__Clostridia;o__Peptostreptococcales;f__Peptostreptococcaceae;g__Clostridioides;s__Clostridioides difficile	Isolate taxonomy	geNomad v1.1.0 (10.5281/zenodo.7015982)
IMGVR_UViG_2541047354_000011	2541047354	2541120892	whole	;;;	vOTU_00223779	8809	Linear	0.9297	High-confidence	16.82	0	Genome fragment	13;13;0;9	r__Duplodnaviria;k__Heunggongvirae;p__Uroviricota;c__Caudoviricetes;;;;	geNomad	d__Bacteria;p__Firmicutes_A;c__Clostridia;o__Peptostreptococcales;f__Peptostreptococcaceae;g__Clostridioides;s__Clostridioides difficile	Isolate taxonomy	geNomad v1.1.0 (10.5281/zenodo.7015982)
IMGVR_UViG_2541047354_000010	2541047354	2541120901	whole	;;;	vOTU_00223852	12501	Linear	0.9356	High-confidence	21.84	0	Genome fragment	17;17;0;9	r__Duplodnaviria;k__Heunggongvirae;p__Uroviricota;c__Caudoviricetes;;;;	geNomad	d__Bacteria;p__Firmicutes_A;c__Clostridia;o__Peptostreptococcales;f__Peptostreptococcaceae;g__Clostridioides;s__Clostridioides difficile	Isolate taxonomy	geNomad v1.1.0 (10.5281/zenodo.7015982)
IMGVR_UViG_2541047354_000008	2541047354	2541120908	whole	;;;	vOTU_00218287	37669	Linear	0.9614	High-confidence	66.55	0	Genome fragment	55;55;0;39	r__Duplodnaviria;k__Heunggongvirae;p__Uroviricota;c__Caudoviricetes;;;;	geNomad	d__Bacteria;p__Firmicutes_A;c__Clostridia;o__Peptostreptococcales;f__Peptostreptococcaceae;g__Clostridioides;s__Clostridioides difficile	Isolate taxonomy	geNomad v1.1.0 (10.5281/zenodo.7015982)
IMGVR_UViG_2541047354_000006	2541047354	2541121029	whole	;;;	vOTU_00217925	4910	Linear	0.9827	High-confidence	8.09	0	Genome fragment	9;9;0;8	r__Duplodnaviria;k__Heunggongvirae;p__Uroviricota;c__Caudoviricetes;;;;	geNomad	d__Bacteria;p__Firmicutes_A;c__Clostridia;o__Peptostreptococcales;f__Peptostreptococcaceae;g__Clostridioides;s__Clostridioides difficile	Isolate taxonomy	geNomad v1.1.0 (10.5281/zenodo.7015982)
IMGVR_UViG_2541047354_000009	2541047354	2541121031	whole	;;;	vOTU_00223646	11733	Linear	0.9373	High-confidence	23.52	0	Genome fragment	17;17;0;9	r__Duplodnaviria;k__Heunggongvirae;p__Uroviricota;c__Caudoviricetes;;;;	geNomad	d__Bacteria;p__Firmicutes_A;c__Clostridia;o__Peptostreptococcales;f__Peptostreptococcaceae;g__Clostridioides;s__Clostridioides difficile	Isolate taxonomy	geNomad v1.1.0 (10.5281/zenodo.7015982)
IMGVR_UViG_2541047355_000007	2541047355	2541121083	whole	;;;	vOTU_00217951	5486	Direct terminal repeat	0.9823	High-confidence	60.74	0	Genome fragment	9;9;0;6	r__Monodnaviria;k__Sangervirae;p__Phixviricota;c__Malgrandaviricetes;o__Petitvirales;f__Microviridae;;	geNomad	d__Bacteria;p__Firmicutes_A;c__Clostridia;o__Peptostreptococcales;f__Peptostreptococcaceae;g__Clostridioides;s__Clostridioides difficile	Isolate taxonomy	geNomad v1.1.0 (10.5281/zenodo.7015982)
IMGVR_UViG_2541047355_000011	2541047355	2541121197	whole	;;;	vOTU_00223687	17784	Linear	0.9744	High-confidence	32.36	0	Genome fragment	27;27;0;22	r__Duplodnaviria;k__Heunggongvirae;p__Uroviricota;c__Caudoviricetes;;;;	geNomad	d__Bacteria;p__Firmicutes_A;c__Clostridia;o__Peptostreptococcales;f__Peptostreptococcaceae;g__Clostridioides;s__Clostridioides difficile	Isolate taxonomy	geNomad v1.1.0 (10.5281/zenodo.7015982)
IMGVR_UViG_2541047355_000010	2541047355	2541121199	whole	;;;	vOTU_00223664	9657	Linear	0.9764	High-confidence	17.55	0	Genome fragment	9;9;0;8	r__Duplodnaviria;k__Heunggongvirae;p__Uroviricota;c__Caudoviricetes;;;;	geNomad	d__Bacteria;p__Firmicutes_A;c__Clostridia;o__Peptostreptococcales;f__Peptostreptococcaceae;g__Clostridioides;s__Clostridioides difficile	Isolate taxonomy	geNomad v1.1.0 (10.5281/zenodo.7015982)
IMGVR_UViG_2541047355_000009	2541047355	2541121200	whole	;;;	vOTU_00223853	4166	Linear	0.977	High-confidence	8.56	0	Genome fragment	11;11;0;8	r__Duplodnaviria;k__Heunggongvirae;p__Uroviricota;c__Caudoviricetes;;;;	geNomad	d__Bacteria;p__Firmicutes_A;c__Clostridia;o__Peptostreptococcales;f__Peptostreptococcaceae;g__Clostridioides;s__Clostridioides difficile	Isolate taxonomy	geNomad v1.1.0 (10.5281/zenodo.7015982)
IMGVR_UViG_2541047355_000015	2541047355	2541121248	whole	;;;	vOTU_00223715	25076	Linear	0.9142	High-confidence	56.18	10.82	Genome fragment	28;28;0;19	r__Duplodnaviria;k__Heunggongvirae;p__Uroviricota;c__Caudoviricetes;;;;	geNomad	d__Bacteria;p__Firmicutes_A;c__Clostridia;o__Peptostreptococcales;f__Peptostreptococcaceae;g__Clostridioides;s__Clostridioides difficile	Isolate taxonomy	geNomad v1.1.0 (10.5281/zenodo.7015982)
IMGVR_UViG_2541047355_000013	2541047355	2541121287	whole	;;;	vOTU_00223854	23305	Linear	0.9427	High-confidence	43.82	12.62	Genome fragment	41;41;0;20	r__Duplodnaviria;k__Heunggongvirae;p__Uroviricota;c__Caudoviricetes;;;;	geNomad	d__Bacteria;p__Firmicutes_A;c__Clostridia;o__Peptostreptococcales;f__Peptostreptococcaceae;g__Clostridioides;s__Clostridioides difficile	Isolate taxonomy	geNomad v1.1.0 (10.5281/zenodo.7015982)
IMGVR_UViG_2541047355_000008	2541047355	2541121437	whole	;;;	vOTU_00223855	22439	Linear	0.9781	High-confidence	45	0	Genome fragment	28;28;0;22	r__Duplodnaviria;k__Heunggongvirae;p__Uroviricota;c__Caudoviricetes;;;;	geNomad	d__Bacteria;p__Firmicutes_A;c__Clostridia;o__Peptostreptococcales;f__Peptostreptococcaceae;g__Clostridioides;s__Clostridioides difficile	Isolate taxonomy	geNomad v1.1.0 (10.5281/zenodo.7015982)
IMGVR_UViG_2541047355_000006	2541047355	2541121606	whole	;;;	vOTU_00223856	7953	Linear	0.9825	High-confidence	15.76	0	Genome fragment	12;12;0;10	r__Duplodnaviria;k__Heunggongvirae;p__Uroviricota;c__Caudoviricetes;;;;	geNomad	d__Bacteria;p__Firmicutes_A;c__Clostridia;o__Peptostreptococcales;f__Peptostreptococcaceae;g__Clostridioides;s__Clostridioides difficile	Isolate taxonomy	geNomad v1.1.0 (10.5281/zenodo.7015982)
IMGVR_UViG_2541047356_000001	2541047356	2541121617	whole	;;;	vOTU_00217951	5501	Linear	0.9826	High-confidence	67.44	0	Genome fragment	7;7;0;6	r__Monodnaviria;k__Sangervirae;p__Phixviricota;c__Malgrandaviricetes;o__Petitvirales;f__Microviridae;;	geNomad	d__Bacteria;p__Firmicutes_A;c__Clostridia;o__Peptostreptococcales;f__Peptostreptococcaceae;g__Clostridioides;s__Clostridioides difficile	Isolate taxonomy	geNomad v1.1.0 (10.5281/zenodo.7015982)
IMGVR_UViG_2541047357_000002	2541047357	2541121727	whole	;;;	vOTU_00217951	5475	Direct terminal repeat	0.9826	High-confidence	56.6	0	Genome fragment	7;7;0;7	r__Monodnaviria;k__Sangervirae;p__Phixviricota;c__Malgrandaviricetes;o__Petitvirales;f__Microviridae;;	geNomad	d__Bacteria;p__Firmicutes_A;c__Clostridia;o__Peptostreptococcales;f__Peptostreptococcaceae;g__Clostridioides;s__Clostridioides difficile	Isolate taxonomy	geNomad v1.1.0 (10.5281/zenodo.7015982)
IMGVR_UViG_2541047357_000004	2541047357	2541121740	whole	;;;	vOTU_00223703	129393	Linear	0.9638	High-confidence	97.55	0	High-quality	183;182;1;111	r__Duplodnaviria;k__Heunggongvirae;p__Uroviricota;c__Caudoviricetes;;;;	geNomad	d__Bacteria;p__Firmicutes_A;c__Clostridia;o__Peptostreptococcales;f__Peptostreptococcaceae;g__Clostridioides;s__Clostridioides difficile	Isolate taxonomy	geNomad v1.1.0 (10.5281/zenodo.7015982)
IMGVR_UViG_2541047358_000003	2541047358	2541121877	whole	;;;	vOTU_00223857	43107	Linear	0.9783	High-confidence	78.71	0	Genome fragment	72;72;0;55	r__Duplodnaviria;k__Heunggongvirae;p__Uroviricota;c__Caudoviricetes;;;;	geNomad	d__Bacteria;p__Firmicutes_A;c__Clostridia;o__Peptostreptococcales;f__Peptostreptococcaceae;g__Clostridioides;s__Clostridioides difficile	Isolate taxonomy	geNomad v1.1.0 (10.5281/zenodo.7015982)
IMGVR_UViG_2541047358_000002	2541047358	2541122359	whole	;;;	vOTU_00217951	6443	Linear	0.9827	High-confidence	80.93	0	Genome fragment	6;6;0;8	r__Monodnaviria;k__Sangervirae;p__Phixviricota;c__Malgrandaviricetes;o__Petitvirales;f__Microviridae;;	geNomad	d__Bacteria;p__Firmicutes_A;c__Clostridia;o__Peptostreptococcales;f__Peptostreptococcaceae;g__Clostridioides;s__Clostridioides difficile	Isolate taxonomy	geNomad v1.1.0 (10.5281/zenodo.7015982)
IMGVR_UViG_2541047359_000005	2541047359	2541122361	whole	;;;	vOTU_00217951	5487	Linear	0.9826	High-confidence	71.07	0	Genome fragment	4;4;0;7	r__Monodnaviria;k__Sangervirae;p__Phixviricota;c__Malgrandaviricetes;o__Petitvirales;f__Microviridae;;	geNomad	d__Bacteria;p__Firmicutes_A;c__Clostridia;o__Peptostreptococcales;f__Peptostreptococcaceae;g__Clostridioides;s__Clostridioides difficile	Isolate taxonomy	geNomad v1.1.0 (10.5281/zenodo.7015982)
IMGVR_UViG_2541047359_000013	2541047359	2541122413	whole	;;;	vOTU_00223646	15693	Linear	0.9432	High-confidence	31.38	0	Genome fragment	24;24;0;12	r__Duplodnaviria;k__Heunggongvirae;p__Uroviricota;c__Caudoviricetes;;;;	geNomad	d__Bacteria;p__Firmicutes_A;c__Clostridia;o__Peptostreptococcales;f__Peptostreptococcaceae;g__Clostridioides;s__Clostridioides difficile	Isolate taxonomy	geNomad v1.1.0 (10.5281/zenodo.7015982)
IMGVR_UViG_2541047359_000006	2541047359	2541122414	whole	;;;	vOTU_00223571	4201	Linear	0.9826	High-confidence	7.65	0	Genome fragment	8;8;0;8	r__Duplodnaviria;k__Heunggongvirae;p__Uroviricota;c__Caudoviricetes;;;;	geNomad	d__Bacteria;p__Firmicutes_A;c__Clostridia;o__Peptostreptococcales;f__Peptostreptococcaceae;g__Clostridioides;s__Clostridioides difficile	Isolate taxonomy	geNomad v1.1.0 (10.5281/zenodo.7015982)
IMGVR_UViG_2541047359_000011	2541047359	2541122416	whole	;;;	vOTU_00223835	6031	Linear	0.9655	High-confidence	7.09	0	Genome fragment	11;11;0;6	r__Duplodnaviria;k__Heunggongvirae;p__Uroviricota;c__Caudoviricetes;;;;	geNomad	d__Bacteria;p__Firmicutes_A;c__Clostridia;o__Peptostreptococcales;f__Peptostreptococcaceae;g__Clostridioides;s__Clostridioides difficile	Isolate taxonomy	geNomad v1.1.0 (10.5281/zenodo.7015982)
IMGVR_UViG_2541047359_000007	2541047359	2541122420	whole	;;;	vOTU_00223600	6392	Linear	0.9817	High-confidence	11.9	0	Genome fragment	10;10;0;8	r__Duplodnaviria;k__Heunggongvirae;p__Uroviricota;c__Caudoviricetes;;;;	geNomad	d__Bacteria;p__Firmicutes_A;c__Clostridia;o__Peptostreptococcales;f__Peptostreptococcaceae;g__Clostridioides;s__Clostridioides difficile	Isolate taxonomy	geNomad v1.1.0 (10.5281/zenodo.7015982)
IMGVR_UViG_2541047359_000012	2541047359	2541122436	whole	;;;	vOTU_00219918	43277	Linear	0.9582	High-confidence	76.45	0	Genome fragment	62;62;0;45	r__Duplodnaviria;k__Heunggongvirae;p__Uroviricota;c__Caudoviricetes;;;;	geNomad	d__Bacteria;p__Firmicutes_A;c__Clostridia;o__Peptostreptococcales;f__Peptostreptococcaceae;g__Clostridioides;s__Clostridioides difficile	Isolate taxonomy	geNomad v1.1.0 (10.5281/zenodo.7015982)
IMGVR_UViG_2541047359_000009	2541047359	2541122536	whole	;;;	vOTU_00223696	35177	Linear	0.9733	High-confidence	93.4	0	High-quality	53;53;0;41	r__Duplodnaviria;k__Heunggongvirae;p__Uroviricota;c__Caudoviricetes;;;;	geNomad	d__Bacteria;p__Firmicutes_A;c__Clostridia;o__Peptostreptococcales;f__Peptostreptococcaceae;g__Clostridioides;s__Clostridioides difficile	Isolate taxonomy	geNomad v1.1.0 (10.5281/zenodo.7015982)
IMGVR_UViG_2541047359_000008	2541047359	2541122539	whole	;;;	vOTU_00223592	5631	Linear	0.9769	High-confidence	11.63	0	Genome fragment	12;12;0;9	r__Duplodnaviria;k__Heunggongvirae;p__Uroviricota;c__Caudoviricetes;;;;	geNomad	d__Bacteria;p__Firmicutes_A;c__Clostridia;o__Peptostreptococcales;f__Peptostreptococcaceae;g__Clostridioides;s__Clostridioides difficile	Isolate taxonomy	geNomad v1.1.0 (10.5281/zenodo.7015982)
IMGVR_UViG_2541047360_000003	2541047360	2541122584	whole	;;;	vOTU_00217951	5485	Direct terminal repeat	0.9827	High-confidence	69.19	0	Genome fragment	6;6;0;7	r__Monodnaviria;k__Sangervirae;p__Phixviricota;c__Malgrandaviricetes;o__Petitvirales;f__Microviridae;;	geNomad	d__Bacteria;p__Firmicutes_A;c__Clostridia;o__Peptostreptococcales;f__Peptostreptococcaceae;g__Clostridioides;s__Clostridioides difficile	Isolate taxonomy	geNomad v1.1.0 (10.5281/zenodo.7015982)
IMGVR_UViG_2541047360_000005	2541047360	2541122604	whole	;;;	vOTU_00223773	10860	Linear	0.9562	High-confidence	20.03	0	Genome fragment	17;17;0;9	r__Duplodnaviria;k__Heunggongvirae;p__Uroviricota;c__Caudoviricetes;;;;	geNomad	d__Bacteria;p__Firmicutes_A;c__Clostridia;o__Peptostreptococcales;f__Peptostreptococcaceae;g__Clostridioides;s__Clostridioides difficile	Isolate taxonomy	geNomad v1.1.0 (10.5281/zenodo.7015982)
IMGVR_UViG_2541047360_000004	2541047360	2541122632	whole	;;;	vOTU_00223858	6254	Linear	0.9826	High-confidence	11.4	0	Genome fragment	12;12;0;11	r__Duplodnaviria;k__Heunggongvirae;p__Uroviricota;c__Caudoviricetes;;;;	geNomad	d__Bacteria;p__Firmicutes_A;c__Clostridia;o__Peptostreptococcales;f__Peptostreptococcaceae;g__Clostridioides;s__Clostridioides difficile	Isolate taxonomy	geNomad v1.1.0 (10.5281/zenodo.7015982)
IMGVR_UViG_2541047361_000005	2541047361	2541122650	whole	;;;	vOTU_00217951	5714	Direct terminal repeat	0.9824	High-confidence	71.97	0	Genome fragment	7;7;0;7	r__Monodnaviria;k__Sangervirae;p__Phixviricota;c__Malgrandaviricetes;o__Petitvirales;f__Microviridae;;	geNomad	d__Bacteria;p__Firmicutes_A;c__Clostridia;o__Peptostreptococcales;f__Peptostreptococcaceae;g__Clostridioides;s__Clostridioides difficile	Isolate taxonomy	geNomad v1.1.0 (10.5281/zenodo.7015982)
IMGVR_UViG_2541047361_000007	2541047361	2541122727	whole	;;;	vOTU_00223810	10067	Linear	0.8982	High-confidence	17.78	0	Genome fragment	16;16;0;7	r__Duplodnaviria;k__Heunggongvirae;p__Uroviricota;c__Caudoviricetes;;;;	geNomad	d__Bacteria;p__Firmicutes_A;c__Clostridia;o__Peptostreptococcales;f__Peptostreptococcaceae;g__Clostridioides;s__Clostridioides difficile	Isolate taxonomy	geNomad v1.1.0 (10.5281/zenodo.7015982)
IMGVR_UViG_2541047361_000006	2541047361	2541122786	whole	;;;	vOTU_00223859	30707	Linear	0.9748	High-confidence	52.62	0	Genome fragment	44;44;0;33	r__Duplodnaviria;k__Heunggongvirae;p__Uroviricota;c__Caudoviricetes;;;;	geNomad	d__Bacteria;p__Firmicutes_A;c__Clostridia;o__Peptostreptococcales;f__Peptostreptococcaceae;g__Clostridioides;s__Clostridioides difficile	Isolate taxonomy	geNomad v1.1.0 (10.5281/zenodo.7015982)
IMGVR_UViG_2541047361_000009	2541047361	2541122824	whole	;;;	vOTU_00223713	24881	Linear	0.9131	High-confidence	57.21	8.51	Genome fragment	29;29;0;18	r__Duplodnaviria;k__Heunggongvirae;p__Uroviricota;c__Caudoviricetes;;;;	geNomad	d__Bacteria;p__Firmicutes_A;c__Clostridia;o__Peptostreptococcales;f__Peptostreptococcaceae;g__Clostridioides;s__Clostridioides difficile	Isolate taxonomy	geNomad v1.1.0 (10.5281/zenodo.7015982)
IMGVR_UViG_2541047362_000003	2541047362	2541123181	whole	;;;	vOTU_00223707	127791	Linear	0.9655	High-confidence	96.31	0	High-quality	169;169;0;106	r__Duplodnaviria;k__Heunggongvirae;p__Uroviricota;c__Caudoviricetes;;;;	geNomad	d__Bacteria;p__Firmicutes_A;c__Clostridia;o__Peptostreptococcales;f__Peptostreptococcaceae;g__Clostridioides;s__Clostridioides difficile	Isolate taxonomy	geNomad v1.1.0 (10.5281/zenodo.7015982)
IMGVR_UViG_2541047362_000002	2541047362	2541123199	whole	;;;	vOTU_00217951	5486	Direct terminal repeat	0.9825	High-confidence	65.08	0	Genome fragment	3;3;0;7	r__Monodnaviria;k__Sangervirae;p__Phixviricota;c__Malgrandaviricetes;o__Petitvirales;f__Microviridae;;	geNomad	d__Bacteria;p__Firmicutes_A;c__Clostridia;o__Peptostreptococcales;f__Peptostreptococcaceae;g__Clostridioides;s__Clostridioides difficile	Isolate taxonomy	geNomad v1.1.0 (10.5281/zenodo.7015982)
IMGVR_UViG_2541047363_000002	2541047363	2541123254	whole	Host-associated;Human;Unclassified;Unclassified	vOTU_00217951	5483	Direct terminal repeat	0.9823	High-confidence	67.22	0	Genome fragment	3;3;0;6	r__Monodnaviria;k__Sangervirae;p__Phixviricota;c__Malgrandaviricetes;o__Petitvirales;f__Microviridae;;	geNomad	d__Bacteria;p__Firmicutes_A;c__Clostridia;o__Peptostreptococcales;f__Peptostreptococcaceae;g__Clostridioides;s__Clostridioides difficile	Isolate taxonomy	geNomad v1.1.0 (10.5281/zenodo.7015982)
IMGVR_UViG_2541047365_000004	2541047365	2541123532	whole	;;;	vOTU_00223696	35790	Linear	0.9696	High-confidence	95.02	0	High-quality	55;55;0;39	r__Duplodnaviria;k__Heunggongvirae;p__Uroviricota;c__Caudoviricetes;;;;	geNomad	d__Bacteria;p__Firmicutes_A;c__Clostridia;o__Peptostreptococcales;f__Peptostreptococcaceae;g__Clostridioides;s__Clostridioides difficile	Isolate taxonomy	geNomad v1.1.0 (10.5281/zenodo.7015982)
IMGVR_UViG_2541047365_000005	2541047365	2541123533	whole	;;;	vOTU_00219918	45742	Linear	0.9705	High-confidence	80.81	0	Genome fragment	70;70;0;52	r__Duplodnaviria;k__Heunggongvirae;p__Uroviricota;c__Caudoviricetes;;;;	geNomad	d__Bacteria;p__Firmicutes_A;c__Clostridia;o__Peptostreptococcales;f__Peptostreptococcaceae;g__Clostridioides;s__Clostridioides difficile	Isolate taxonomy	geNomad v1.1.0 (10.5281/zenodo.7015982)
IMGVR_UViG_2541047365_000006	2541047365	2541123541	whole	;;;	vOTU_00223861	9951	Linear	0.8867	High-confidence	20.3	0	Genome fragment	18;18;0;8	r__Duplodnaviria;k__Heunggongvirae;p__Uroviricota;c__Caudoviricetes;;;;	geNomad	d__Bacteria;p__Firmicutes_A;c__Clostridia;o__Peptostreptococcales;f__Peptostreptococcaceae;g__Clostridioides;s__Clostridioides difficile	Isolate taxonomy	geNomad v1.1.0 (10.5281/zenodo.7015982)
IMGVR_UViG_2541047365_000003	2541047365	2541123557	whole	;;;	vOTU_00217951	5485	Direct terminal repeat	0.9826	High-confidence	67.24	0	Genome fragment	6;6;0;6	r__Monodnaviria;k__Sangervirae;p__Phixviricota;c__Malgrandaviricetes;o__Petitvirales;f__Microviridae;;	geNomad	d__Bacteria;p__Firmicutes_A;c__Clostridia;o__Peptostreptococcales;f__Peptostreptococcaceae;g__Clostridioides;s__Clostridioides difficile	Isolate taxonomy	geNomad v1.1.0 (10.5281/zenodo.7015982)
IMGVR_UViG_2541047366_000008	2541047366	2541123608	whole	;;;	vOTU_00223862	7426	Linear	0.9642	High-confidence	14.02	0	Genome fragment	14;14;0;8	r__Duplodnaviria;k__Heunggongvirae;p__Uroviricota;c__Caudoviricetes;;;;	geNomad	d__Bacteria;p__Firmicutes_A;c__Clostridia;o__Peptostreptococcales;f__Peptostreptococcaceae;g__Clostridioides;s__Clostridioides difficile	Isolate taxonomy	geNomad v1.1.0 (10.5281/zenodo.7015982)
IMGVR_UViG_2541047366_000005	2541047366	2541123609	whole	;;;	vOTU_00223802	4122	Linear	0.9788	High-confidence	7.71	0	Genome fragment	9;9;0;6	r__Duplodnaviria;k__Heunggongvirae;p__Uroviricota;c__Caudoviricetes;;;;	geNomad	d__Bacteria;p__Firmicutes_A;c__Clostridia;o__Peptostreptococcales;f__Peptostreptococcaceae;g__Clostridioides;s__Clostridioides difficile	Isolate taxonomy	geNomad v1.1.0 (10.5281/zenodo.7015982)
IMGVR_UViG_2541047366_000007	2541047366	2541123610	whole	;;;	vOTU_00223863	9170	Linear	0.9689	High-confidence	16.68	0	Genome fragment	17;17;0;12	r__Duplodnaviria;k__Heunggongvirae;p__Uroviricota;c__Caudoviricetes;;;;	geNomad	d__Bacteria;p__Firmicutes_A;c__Clostridia;o__Peptostreptococcales;f__Peptostreptococcaceae;g__Clostridioides;s__Clostridioides difficile	Isolate taxonomy	geNomad v1.1.0 (10.5281/zenodo.7015982)
IMGVR_UViG_2541047366_000011	2541047366	2541123611	whole	;;;	vOTU_00223864	5639	Linear	0.9635	High-confidence	14.57	0	Genome fragment	13;13;0;9	r__Duplodnaviria;k__Heunggongvirae;p__Uroviricota;c__Caudoviricetes;;;;	geNomad	d__Bacteria;p__Firmicutes_A;c__Clostridia;o__Peptostreptococcales;f__Peptostreptococcaceae;g__Clostridioides;s__Clostridioides difficile	Isolate taxonomy	geNomad v1.1.0 (10.5281/zenodo.7015982)
IMGVR_UViG_2541047366_000010	2541047366	2541123722	whole	;;;	vOTU_00223787	12401	Linear	0.9618	High-confidence	27.83	0	Genome fragment	26;26;0;15	r__Duplodnaviria;k__Heunggongvirae;p__Uroviricota;c__Caudoviricetes;;;;	geNomad	d__Bacteria;p__Firmicutes_A;c__Clostridia;o__Peptostreptococcales;f__Peptostreptococcaceae;g__Clostridioides;s__Clostridioides difficile	Isolate taxonomy	geNomad v1.1.0 (10.5281/zenodo.7015982)
IMGVR_UViG_2541047366_000006	2541047366	2541123723	whole	;;;	vOTU_00223803	4646	Linear	0.971	High-confidence	9.42	0	Genome fragment	11;11;0;6	r__Duplodnaviria;k__Heunggongvirae;p__Uroviricota;c__Caudoviricetes;;;;	geNomad	d__Bacteria;p__Firmicutes_A;c__Clostridia;o__Peptostreptococcales;f__Peptostreptococcaceae;g__Clostridioides;s__Clostridioides difficile	Isolate taxonomy	geNomad v1.1.0 (10.5281/zenodo.7015982)
IMGVR_UViG_2541047366_000012	2541047366	2541123724	whole	;;;	vOTU_00223865	4336	Linear	0.9479	High-confidence	8.38	0	Genome fragment	9;9;0;5	r__Duplodnaviria;k__Heunggongvirae;p__Uroviricota;c__Caudoviricetes;;;;	geNomad	d__Bacteria;p__Firmicutes_A;c__Clostridia;o__Peptostreptococcales;f__Peptostreptococcaceae;g__Clostridioides;s__Clostridioides difficile	Isolate taxonomy	geNomad v1.1.0 (10.5281/zenodo.7015982)
IMGVR_UViG_2541047366_000003	2541047366	2541123765	whole	;;;	vOTU_00217951	5500	Linear	0.9827	High-confidence	61.2	0	Genome fragment	8;8;0;7	r__Monodnaviria;k__Sangervirae;p__Phixviricota;c__Malgrandaviricetes;o__Petitvirales;f__Microviridae;;	geNomad	d__Bacteria;p__Firmicutes_A;c__Clostridia;o__Peptostreptococcales;f__Peptostreptococcaceae;g__Clostridioides;s__Clostridioides difficile	Isolate taxonomy	geNomad v1.1.0 (10.5281/zenodo.7015982)
IMGVR_UViG_2541047366_000009	2541047366	2541123779	whole	;;;	vOTU_00223866	6739	Linear	0.964	High-confidence	12.62	0	Genome fragment	10;10;0;4	r__Duplodnaviria;k__Heunggongvirae;p__Uroviricota;c__Caudoviricetes;;;;	geNomad	d__Bacteria;p__Firmicutes_A;c__Clostridia;o__Peptostreptococcales;f__Peptostreptococcaceae;g__Clostridioides;s__Clostridioides difficile	Isolate taxonomy	geNomad v1.1.0 (10.5281/zenodo.7015982)
IMGVR_UViG_2541047366_000004	2541047366	2541123780	whole	;;;	vOTU_00223769	23160	Linear	0.9817	High-confidence	46.2	0	Genome fragment	29;29;0;27	r__Duplodnaviria;k__Heunggongvirae;p__Uroviricota;c__Caudoviricetes;;;;	geNomad	d__Bacteria;p__Firmicutes_A;c__Clostridia;o__Peptostreptococcales;f__Peptostreptococcaceae;g__Clostridioides;s__Clostridioides difficile	Isolate taxonomy	geNomad v1.1.0 (10.5281/zenodo.7015982)
IMGVR_UViG_2541047367_000003	2541047367	2541123789	whole	;;;	vOTU_00217951	5497	Linear	0.9827	High-confidence	71.2	0	Genome fragment	10;10;0;7	r__Monodnaviria;k__Sangervirae;p__Phixviricota;c__Malgrandaviricetes;o__Petitvirales;f__Microviridae;;	geNomad	d__Bacteria;p__Firmicutes_A;c__Clostridia;o__Peptostreptococcales;f__Peptostreptococcaceae;g__Clostridioides;s__Clostridioides difficile	Isolate taxonomy	geNomad v1.1.0 (10.5281/zenodo.7015982)
IMGVR_UViG_2541047367_000007	2541047367	2541123861	whole	;;;	vOTU_00223782	4053	Linear	0.97	High-confidence	8.19	0	Genome fragment	9;9;0;7	r__Duplodnaviria;k__Heunggongvirae;p__Uroviricota;c__Caudoviricetes;;;;	geNomad	d__Bacteria;p__Firmicutes_A;c__Clostridia;o__Peptostreptococcales;f__Peptostreptococcaceae;g__Clostridioides;s__Clostridioides difficile	Isolate taxonomy	geNomad v1.1.0 (10.5281/zenodo.7015982)
IMGVR_UViG_2541047367_000008	2541047367	2541123975	whole	;;;	vOTU_00223861	11443	Linear	0.9437	High-confidence	19.65	0	Genome fragment	17;17;0;9	r__Duplodnaviria;k__Heunggongvirae;p__Uroviricota;c__Caudoviricetes;;;;	geNomad	d__Bacteria;p__Firmicutes_A;c__Clostridia;o__Peptostreptococcales;f__Peptostreptococcaceae;g__Clostridioides;s__Clostridioides difficile	Isolate taxonomy	geNomad v1.1.0 (10.5281/zenodo.7015982)
IMGVR_UViG_2541047367_000009	2541047367	2541124019	whole	;;;	vOTU_00223779	6499	Linear	0.9344	High-confidence	12.42	0	Genome fragment	10;10;0;7	r__Duplodnaviria;k__Heunggongvirae;p__Uroviricota;c__Caudoviricetes;;;;	geNomad	d__Bacteria;p__Firmicutes_A;c__Clostridia;o__Peptostreptococcales;f__Peptostreptococcaceae;g__Clostridioides;s__Clostridioides difficile	Isolate taxonomy	geNomad v1.1.0 (10.5281/zenodo.7015982)
IMGVR_UViG_2541047367_000004	2541047367	2541124021	whole	;;;	vOTU_00223868	5610	Linear	0.9812	High-confidence	10.79	0	Genome fragment	8;8;0;5	r__Duplodnaviria;k__Heunggongvirae;p__Uroviricota;c__Caudoviricetes;;;;	geNomad	d__Bacteria;p__Firmicutes_A;c__Clostridia;o__Peptostreptococcales;f__Peptostreptococcaceae;g__Clostridioides;s__Clostridioides difficile	Isolate taxonomy	geNomad v1.1.0 (10.5281/zenodo.7015982)
IMGVR_UViG_2541047367_000006	2541047367	2541124022	whole	;;;	vOTU_00223745	4208	Linear	0.9744	High-confidence	9.09	0	Genome fragment	9;9;0;6	r__Duplodnaviria;k__Heunggongvirae;p__Uroviricota;c__Caudoviricetes;;;;	geNomad	d__Bacteria;p__Firmicutes_A;c__Clostridia;o__Peptostreptococcales;f__Peptostreptococcaceae;g__Clostridioides;s__Clostridioides difficile	Isolate taxonomy	geNomad v1.1.0 (10.5281/zenodo.7015982)
IMGVR_UViG_2541047367_000005	2541047367	2541124024	whole	;;;	vOTU_00223869	17528	Linear	0.9765	High-confidence	33.18	0	Genome fragment	37;37;0;25	r__Duplodnaviria;k__Heunggongvirae;p__Uroviricota;c__Caudoviricetes;;;;	geNomad	d__Bacteria;p__Firmicutes_A;c__Clostridia;o__Peptostreptococcales;f__Peptostreptococcaceae;g__Clostridioides;s__Clostridioides difficile	Isolate taxonomy	geNomad v1.1.0 (10.5281/zenodo.7015982)
IMGVR_UViG_2541047368_000007	2541047368	2541124072	whole	Host-associated;Human;Unclassified;Unclassified	vOTU_00223662	5215	Linear	0.9432	High-confidence	9.21	0	Genome fragment	4;4;0;4	r__Duplodnaviria;k__Heunggongvirae;p__Uroviricota;c__Caudoviricetes;;;;	geNomad	d__Bacteria;p__Firmicutes_A;c__Clostridia;o__Peptostreptococcales;f__Peptostreptococcaceae;g__Clostridioides;s__Clostridioides difficile	Isolate taxonomy	geNomad v1.1.0 (10.5281/zenodo.7015982)
IMGVR_UViG_2541047368_000006	2541047368	2541124149	whole	Host-associated;Human;Unclassified;Unclassified	vOTU_00223870	10145	Linear	0.9341	High-confidence	26.16	0	Genome fragment	9;9;0;7	r__Duplodnaviria;k__Heunggongvirae;p__Uroviricota;c__Caudoviricetes;;;;	geNomad	d__Bacteria;p__Firmicutes_A;c__Clostridia;o__Peptostreptococcales;f__Peptostreptococcaceae;g__Clostridioides;s__Clostridioides difficile	Isolate taxonomy	geNomad v1.1.0 (10.5281/zenodo.7015982)
IMGVR_UViG_2541047368_000004	2541047368	2541124298	whole	Host-associated;Human;Unclassified;Unclassified	vOTU_00223742	5495	Linear	0.9683	High-confidence	9.71	0	Genome fragment	11;11;0;6	r__Duplodnaviria;k__Heunggongvirae;p__Uroviricota;c__Caudoviricetes;;;;	geNomad	d__Bacteria;p__Firmicutes_A;c__Clostridia;o__Peptostreptococcales;f__Peptostreptococcaceae;g__Clostridioides;s__Clostridioides difficile	Isolate taxonomy	geNomad v1.1.0 (10.5281/zenodo.7015982)
IMGVR_UViG_2541047368_000003	2541047368	2541124302	whole	Host-associated;Human;Unclassified;Unclassified	vOTU_00217951	5497	Linear	0.9827	High-confidence	59.3	0	Genome fragment	9;9;0;7	r__Monodnaviria;k__Sangervirae;p__Phixviricota;c__Malgrandaviricetes;o__Petitvirales;f__Microviridae;;	geNomad	d__Bacteria;p__Firmicutes_A;c__Clostridia;o__Peptostreptococcales;f__Peptostreptococcaceae;g__Clostridioides;s__Clostridioides difficile	Isolate taxonomy	geNomad v1.1.0 (10.5281/zenodo.7015982)
IMGVR_UViG_2541047368_000005	2541047368	2541124303	whole	Host-associated;Human;Unclassified;Unclassified	vOTU_00223669	4955	Linear	0.9578	High-confidence	8.75	0	Genome fragment	11;11;0;7	r__Duplodnaviria;k__Heunggongvirae;p__Uroviricota;c__Caudoviricetes;;;;	geNomad	d__Bacteria;p__Firmicutes_A;c__Clostridia;o__Peptostreptococcales;f__Peptostreptococcaceae;g__Clostridioides;s__Clostridioides difficile	Isolate taxonomy	geNomad v1.1.0 (10.5281/zenodo.7015982)
IMGVR_UViG_2541047369_000006	2541047369	2541124318	whole	;;;	vOTU_00219918	40045	Linear	0.9642	High-confidence	70.74	0	Genome fragment	58;58;0;43	r__Duplodnaviria;k__Heunggongvirae;p__Uroviricota;c__Caudoviricetes;;;;	geNomad	d__Bacteria;p__Firmicutes_A;c__Clostridia;o__Peptostreptococcales;f__Peptostreptococcaceae;g__Clostridioides;s__Clostridioides difficile	Isolate taxonomy	geNomad v1.1.0 (10.5281/zenodo.7015982)
IMGVR_UViG_2541047369_000004	2541047369	2541124319	whole	;;;	vOTU_00223765	6289	Linear	0.9781	High-confidence	16.93	0	Genome fragment	11;11;0;10	r__Duplodnaviria;k__Heunggongvirae;p__Uroviricota;c__Caudoviricetes;;;;	geNomad	d__Bacteria;p__Firmicutes_A;c__Clostridia;o__Peptostreptococcales;f__Peptostreptococcaceae;g__Clostridioides;s__Clostridioides difficile	Isolate taxonomy	geNomad v1.1.0 (10.5281/zenodo.7015982)
IMGVR_UViG_2541047369_000005	2541047369	2541124320	whole	;;;	vOTU_00223763	35885	Linear	0.9726	High-confidence	95.28	0	High-quality	54;54;0;40	r__Duplodnaviria;k__Heunggongvirae;p__Uroviricota;c__Caudoviricetes;;;;	geNomad	d__Bacteria;p__Firmicutes_A;c__Clostridia;o__Peptostreptococcales;f__Peptostreptococcaceae;g__Clostridioides;s__Clostridioides difficile	Isolate taxonomy	geNomad v1.1.0 (10.5281/zenodo.7015982)
IMGVR_UViG_2541047369_000003	2541047369	2541124343	whole	;;;	vOTU_00217951	5484	Direct terminal repeat	0.982	High-confidence	67.21	0	Genome fragment	7;7;0;6	r__Monodnaviria;k__Sangervirae;p__Phixviricota;c__Malgrandaviricetes;o__Petitvirales;f__Microviridae;;	geNomad	d__Bacteria;p__Firmicutes_A;c__Clostridia;o__Peptostreptococcales;f__Peptostreptococcaceae;g__Clostridioides;s__Clostridioides difficile	Isolate taxonomy	geNomad v1.1.0 (10.5281/zenodo.7015982)
IMGVR_UViG_2541047370_000013	2541047370	2541124363	whole	;;;	vOTU_00223872	54748	Linear	0.9712	High-confidence	41.16	0	Genome fragment	89;89;0;60	r__Duplodnaviria;k__Heunggongvirae;p__Uroviricota;c__Caudoviricetes;;;;	geNomad	d__Bacteria;p__Firmicutes_A;c__Clostridia;o__Peptostreptococcales;f__Peptostreptococcaceae;g__Clostridioides;s__Clostridioides difficile	Isolate taxonomy	geNomad v1.1.0 (10.5281/zenodo.7015982)
IMGVR_UViG_2541047370_000014	2541047370	2541124364	whole	;;;	vOTU_00223827	12370	Linear	0.97	High-confidence	9.37	0	Genome fragment	8;8;0;4	r__Duplodnaviria;k__Heunggongvirae;p__Uroviricota;c__Caudoviricetes;;;;	geNomad	d__Bacteria;p__Firmicutes_A;c__Clostridia;o__Peptostreptococcales;f__Peptostreptococcaceae;g__Clostridioides;s__Clostridioides difficile	Isolate taxonomy	geNomad v1.1.0 (10.5281/zenodo.7015982)
IMGVR_UViG_2541047370_000019	2541047370	2541124368	whole	;;;	vOTU_00223830	6394	Linear	0.929	High-confidence	4.76	0	Genome fragment	6;6;0;4	r__Duplodnaviria;k__Heunggongvirae;p__Uroviricota;c__Caudoviricetes;;;;	geNomad	d__Bacteria;p__Firmicutes_A;c__Clostridia;o__Peptostreptococcales;f__Peptostreptococcaceae;g__Clostridioides;s__Clostridioides difficile	Isolate taxonomy	geNomad v1.1.0 (10.5281/zenodo.7015982)
IMGVR_UViG_2541047370_000021	2541047370	2541124369	whole	;;;	vOTU_00219919	5448	Linear	0.8836	High-confidence	4.14	0	Genome fragment	9;9;0;4	r__Duplodnaviria;k__Heunggongvirae;p__Uroviricota;c__Caudoviricetes;;;;	NR (doi:10.5281/zenodo.6574914)	d__Bacteria;p__Firmicutes_A;c__Clostridia;o__Peptostreptococcales;f__Peptostreptococcaceae;g__Clostridioides;s__Clostridioides difficile	Isolate taxonomy	geNomad v1.1.0 (10.5281/zenodo.7015982)
IMGVR_UViG_2541047370_000004	2541047370	2541124372	whole	;;;	vOTU_00217951	5831	Direct terminal repeat	0.9825	High-confidence	73.68	0	Genome fragment	8;8;0;7	r__Monodnaviria;k__Sangervirae;p__Phixviricota;c__Malgrandaviricetes;o__Petitvirales;f__Microviridae;;	geNomad	d__Bacteria;p__Firmicutes_A;c__Clostridia;o__Peptostreptococcales;f__Peptostreptococcaceae;g__Clostridioides;s__Clostridioides difficile	Isolate taxonomy	geNomad v1.1.0 (10.5281/zenodo.7015982)
IMGVR_UViG_2541047370_000016	2541047370	2541124373	whole	;;;	vOTU_00223874	22224	Linear	0.9678	High-confidence	16.7	0	Genome fragment	27;25;2;19	r__Duplodnaviria;k__Heunggongvirae;p__Uroviricota;c__Caudoviricetes;;;;	geNomad	d__Bacteria;p__Firmicutes_A;c__Clostridia;o__Peptostreptococcales;f__Peptostreptococcaceae;g__Clostridioides;s__Clostridioides difficile	Isolate taxonomy	geNomad v1.1.0 (10.5281/zenodo.7015982)
IMGVR_UViG_2541047370_000005	2541047370	2541124379	whole	;;;	vOTU_00223654	5586	Linear	0.9819	High-confidence	11.07	0	Genome fragment	8;8;0;7	r__Duplodnaviria;k__Heunggongvirae;p__Uroviricota;c__Caudoviricetes;;;;	geNomad	d__Bacteria;p__Firmicutes_A;c__Clostridia;o__Peptostreptococcales;f__Peptostreptococcaceae;g__Clostridioides;s__Clostridioides difficile	Isolate taxonomy	geNomad v1.1.0 (10.5281/zenodo.7015982)
IMGVR_UViG_2541047370_000007	2541047370	2541124467	whole	;;;	vOTU_00223875	4031	Linear	0.9794	High-confidence	7.69	0	Genome fragment	10;10;0;7	r__Duplodnaviria;k__Heunggongvirae;p__Uroviricota;c__Caudoviricetes;;;;	geNomad	d__Bacteria;p__Firmicutes_A;c__Clostridia;o__Peptostreptococcales;f__Peptostreptococcaceae;g__Clostridioides;s__Clostridioides difficile	Isolate taxonomy	geNomad v1.1.0 (10.5281/zenodo.7015982)
IMGVR_UViG_2541047370_000009	2541047370	2541124468	whole	;;;	vOTU_00223876	24706	Linear	0.9762	High-confidence	49.54	0	Genome fragment	30;30;0;23	r__Duplodnaviria;k__Heunggongvirae;p__Uroviricota;c__Caudoviricetes;;;;	geNomad	d__Bacteria;p__Firmicutes_A;c__Clostridia;o__Peptostreptococcales;f__Peptostreptococcaceae;g__Clostridioides;s__Clostridioides difficile	Isolate taxonomy	geNomad v1.1.0 (10.5281/zenodo.7015982)
IMGVR_UViG_2541047370_000012	2541047370	2541124471	whole	;;;	vOTU_00223863	5263	Linear	0.9763	High-confidence	10.47	0	Genome fragment	9;9;0;8	r__Duplodnaviria;k__Heunggongvirae;p__Uroviricota;c__Caudoviricetes;;;;	geNomad	d__Bacteria;p__Firmicutes_A;c__Clostridia;o__Peptostreptococcales;f__Peptostreptococcaceae;g__Clostridioides;s__Clostridioides difficile	Isolate taxonomy	geNomad v1.1.0 (10.5281/zenodo.7015982)
IMGVR_UViG_2541047370_000006	2541047370	2541124472	whole	;;;	vOTU_00223812	13822	Linear	0.9809	High-confidence	25.23	0	Genome fragment	19;19;0;17	r__Duplodnaviria;k__Heunggongvirae;p__Uroviricota;c__Caudoviricetes;;;;	geNomad	d__Bacteria;p__Firmicutes_A;c__Clostridia;o__Peptostreptococcales;f__Peptostreptococcaceae;g__Clostridioides;s__Clostridioides difficile	Isolate taxonomy	geNomad v1.1.0 (10.5281/zenodo.7015982)
IMGVR_UViG_2541047370_000011	2541047370	2541124473	whole	;;;	vOTU_00223877	22800	Linear	0.9771	High-confidence	17.18	0	Genome fragment	23;23;0;18	r__Duplodnaviria;k__Heunggongvirae;p__Uroviricota;c__Caudoviricetes;;;;	geNomad	d__Bacteria;p__Firmicutes_A;c__Clostridia;o__Peptostreptococcales;f__Peptostreptococcaceae;g__Clostridioides;s__Clostridioides difficile	Isolate taxonomy	geNomad v1.1.0 (10.5281/zenodo.7015982)
IMGVR_UViG_2541047370_000015	2541047370	2541124652	whole	;;;	vOTU_00223878	9530	Linear	0.969	High-confidence	18.49	0	Genome fragment	15;15;0;11	r__Duplodnaviria;k__Heunggongvirae;p__Uroviricota;c__Caudoviricetes;;;;	geNomad	d__Bacteria;p__Firmicutes_A;c__Clostridia;o__Peptostreptococcales;f__Peptostreptococcaceae;g__Clostridioides;s__Clostridioides difficile	Isolate taxonomy	geNomad v1.1.0 (10.5281/zenodo.7015982)
IMGVR_UViG_2541047370_000008	2541047370	2541124653	whole	;;;	vOTU_00223689	12750	Linear	0.9771	High-confidence	23.18	0	Genome fragment	14;14;0;9	r__Duplodnaviria;k__Heunggongvirae;p__Uroviricota;c__Caudoviricetes;;;;	geNomad	d__Bacteria;p__Firmicutes_A;c__Clostridia;o__Peptostreptococcales;f__Peptostreptococcaceae;g__Clostridioides;s__Clostridioides difficile	Isolate taxonomy	geNomad v1.1.0 (10.5281/zenodo.7015982)
IMGVR_UViG_2541047370_000017	2541047370	2541124658	whole	;;;	vOTU_00223817	5419	Linear	0.9563	High-confidence	10.28	0	Genome fragment	11;11;0;7	r__Duplodnaviria;k__Heunggongvirae;p__Uroviricota;c__Caudoviricetes;;;;	geNomad	d__Bacteria;p__Firmicutes_A;c__Clostridia;o__Peptostreptococcales;f__Peptostreptococcaceae;g__Clostridioides;s__Clostridioides difficile	Isolate taxonomy	geNomad v1.1.0 (10.5281/zenodo.7015982)
IMGVR_UViG_2541047370_000010	2541047370	2541124659	whole	;;;	vOTU_00223879	4530	Linear	0.9762	High-confidence	8.71	0	Genome fragment	14;14;0;7	r__Duplodnaviria;k__Heunggongvirae;p__Uroviricota;c__Caudoviricetes;;;;	geNomad	d__Bacteria;p__Firmicutes_A;c__Clostridia;o__Peptostreptococcales;f__Peptostreptococcaceae;g__Clostridioides;s__Clostridioides difficile	Isolate taxonomy	geNomad v1.1.0 (10.5281/zenodo.7015982)
IMGVR_UViG_2541047371_000010	2541047371	2541124791	whole	;;;	vOTU_00223880	7513	Linear	0.9608	High-confidence	14.33	0	Genome fragment	17;17;0;8	r__Duplodnaviria;k__Heunggongvirae;p__Uroviricota;c__Caudoviricetes;;;;	geNomad	d__Bacteria;p__Firmicutes_A;c__Clostridia;o__Peptostreptococcales;f__Peptostreptococcaceae;g__Clostridioides;s__Clostridioides difficile	Isolate taxonomy	geNomad v1.1.0 (10.5281/zenodo.7015982)
IMGVR_UViG_2541047371_000012	2541047371	2541124795	whole	;;;	vOTU_00223881	4571	Linear	0.9514	High-confidence	9.63	0	Genome fragment	4;4;0;2	r__Duplodnaviria;k__Heunggongvirae;p__Uroviricota;c__Caudoviricetes;;;;	geNomad	d__Bacteria;p__Firmicutes_A;c__Clostridia;o__Peptostreptococcales;f__Peptostreptococcaceae;g__Clostridioides;s__Clostridioides difficile	Isolate taxonomy	geNomad v1.1.0 (10.5281/zenodo.7015982)
IMGVR_UViG_2541047371_000009	2541047371	2541124797	whole	;;;	vOTU_00223882	12695	Linear	0.9643	High-confidence	25.29	0	Genome fragment	19;19;0;11	r__Duplodnaviria;k__Heunggongvirae;p__Uroviricota;c__Caudoviricetes;;;;	geNomad	d__Bacteria;p__Firmicutes_A;c__Clostridia;o__Peptostreptococcales;f__Peptostreptococcaceae;g__Clostridioides;s__Clostridioides difficile	Isolate taxonomy	geNomad v1.1.0 (10.5281/zenodo.7015982)
IMGVR_UViG_2541047371_000007	2541047371	2541124970	whole	;;;	vOTU_00223607	10435	Linear	0.9809	High-confidence	19.04	0	Genome fragment	16;16;0;14	r__Duplodnaviria;k__Heunggongvirae;p__Uroviricota;c__Caudoviricetes;;;;	geNomad	d__Bacteria;p__Firmicutes_A;c__Clostridia;o__Peptostreptococcales;f__Peptostreptococcaceae;g__Clostridioides;s__Clostridioides difficile	Isolate taxonomy	geNomad v1.1.0 (10.5281/zenodo.7015982)
IMGVR_UViG_2541047371_000006	2541047371	2541124971	whole	;;;	vOTU_00223883	7596	Linear	0.9814	High-confidence	15.25	0	Genome fragment	9;9;0;8	r__Duplodnaviria;k__Heunggongvirae;p__Uroviricota;c__Caudoviricetes;;;;	geNomad	d__Bacteria;p__Firmicutes_A;c__Clostridia;o__Peptostreptococcales;f__Peptostreptococcaceae;g__Clostridioides;s__Clostridioides difficile	Isolate taxonomy	geNomad v1.1.0 (10.5281/zenodo.7015982)
IMGVR_UViG_2541047371_000013	2541047371	2541125037	whole	;;;	vOTU_00223787	12129	Linear	0.9365	High-confidence	27.21	0	Genome fragment	25;25;0;14	r__Duplodnaviria;k__Heunggongvirae;p__Uroviricota;c__Caudoviricetes;;;;	geNomad	d__Bacteria;p__Firmicutes_A;c__Clostridia;o__Peptostreptococcales;f__Peptostreptococcaceae;g__Clostridioides;s__Clostridioides difficile	Isolate taxonomy	geNomad v1.1.0 (10.5281/zenodo.7015982)
IMGVR_UViG_2541047371_000008	2541047371	2541125050	whole	;;;	vOTU_00223884	20392	Linear	0.9774	High-confidence	40.53	0	Genome fragment	29;29;0;22	r__Duplodnaviria;k__Heunggongvirae;p__Uroviricota;c__Caudoviricetes;;;;	geNomad	d__Bacteria;p__Firmicutes_A;c__Clostridia;o__Peptostreptococcales;f__Peptostreptococcaceae;g__Clostridioides;s__Clostridioides difficile	Isolate taxonomy	geNomad v1.1.0 (10.5281/zenodo.7015982)
IMGVR_UViG_2541047371_000005	2541047371	2541125052	whole	;;;	vOTU_00217951	5494	Linear	0.9817	High-confidence	72.71	0	Genome fragment	6;6;0;6	r__Monodnaviria;k__Sangervirae;p__Phixviricota;c__Malgrandaviricetes;o__Petitvirales;f__Microviridae;;	geNomad	d__Bacteria;p__Firmicutes_A;c__Clostridia;o__Peptostreptococcales;f__Peptostreptococcaceae;g__Clostridioides;s__Clostridioides difficile	Isolate taxonomy	geNomad v1.1.0 (10.5281/zenodo.7015982)
IMGVR_UViG_2541047372_000005	2541047372	2541125060	whole	;;;	vOTU_00217951	5486	Direct terminal repeat	0.9826	High-confidence	67.25	0	Genome fragment	7;7;0;6	r__Monodnaviria;k__Sangervirae;p__Phixviricota;c__Malgrandaviricetes;o__Petitvirales;f__Microviridae;;	geNomad	d__Bacteria;p__Firmicutes_A;c__Clostridia;o__Peptostreptococcales;f__Peptostreptococcaceae;g__Clostridioides;s__Clostridioides difficile	Isolate taxonomy	geNomad v1.1.0 (10.5281/zenodo.7015982)
IMGVR_UViG_2541047372_000008	2541047372	2541125068	whole	;;;	vOTU_00223885	12760	Linear	0.9805	High-confidence	25.62	0	Genome fragment	16;16;0;13	r__Duplodnaviria;k__Heunggongvirae;p__Uroviricota;c__Caudoviricetes;;;;	geNomad	d__Bacteria;p__Firmicutes_A;c__Clostridia;o__Peptostreptococcales;f__Peptostreptococcaceae;g__Clostridioides;s__Clostridioides difficile	Isolate taxonomy	geNomad v1.1.0 (10.5281/zenodo.7015982)
IMGVR_UViG_2541047372_000010	2541047372	2541125216	whole	;;;	vOTU_00223886	4275	Linear	0.9354	High-confidence	8.06	0	Genome fragment	14;14;0;6	r__Duplodnaviria;k__Heunggongvirae;p__Uroviricota;c__Caudoviricetes;;;;	geNomad	d__Bacteria;p__Firmicutes_A;c__Clostridia;o__Peptostreptococcales;f__Peptostreptococcaceae;g__Clostridioides;s__Clostridioides difficile	Isolate taxonomy	geNomad v1.1.0 (10.5281/zenodo.7015982)
IMGVR_UViG_2541047372_000006	2541047372	2541125218	whole	;;;	vOTU_00223674	11425	Linear	0.9824	High-confidence	20.81	0	Genome fragment	17;17;0;16	r__Duplodnaviria;k__Heunggongvirae;p__Uroviricota;c__Caudoviricetes;;;;	geNomad	d__Bacteria;p__Firmicutes_A;c__Clostridia;o__Peptostreptococcales;f__Peptostreptococcaceae;g__Clostridioides;s__Clostridioides difficile	Isolate taxonomy	geNomad v1.1.0 (10.5281/zenodo.7015982)
IMGVR_UViG_2541047372_000007	2541047372	2541125219	whole	;;;	vOTU_00223887	13657	Linear	0.9821	High-confidence	24.95	0	Genome fragment	18;18;0;15	r__Duplodnaviria;k__Heunggongvirae;p__Uroviricota;c__Caudoviricetes;;;;	geNomad	d__Bacteria;p__Firmicutes_A;c__Clostridia;o__Peptostreptococcales;f__Peptostreptococcaceae;g__Clostridioides;s__Clostridioides difficile	Isolate taxonomy	geNomad v1.1.0 (10.5281/zenodo.7015982)
IMGVR_UViG_2541047372_000012	2541047372	2541125296	whole	;;;	vOTU_00223715	15644	Linear	0.9109	High-confidence	39.39	0	Genome fragment	17;17;0;15	r__Duplodnaviria;k__Heunggongvirae;p__Uroviricota;c__Caudoviricetes;;;;	geNomad	d__Bacteria;p__Firmicutes_A;c__Clostridia;o__Peptostreptococcales;f__Peptostreptococcaceae;g__Clostridioides;s__Clostridioides difficile	Isolate taxonomy	geNomad v1.1.0 (10.5281/zenodo.7015982)
IMGVR_UViG_2541047373_000003	2541047373	2541125838	whole	;;;	vOTU_00217926	5888	Linear	0.9335	High-confidence	11.22	0	Genome fragment	7;7;0;4	r__Duplodnaviria;k__Heunggongvirae;p__Uroviricota;c__Caudoviricetes;;;;	geNomad	d__Bacteria;p__Firmicutes_A;c__Clostridia;o__Peptostreptococcales;f__Peptostreptococcaceae;g__Clostridioides;s__Clostridioides difficile	Isolate taxonomy	geNomad v1.1.0 (10.5281/zenodo.7015982)
IMGVR_UViG_2541047373_000002	2541047373	2541125856	whole	;;;	vOTU_00217951	5487	Linear	0.9827	High-confidence	51.62	0	Genome fragment	4;4;0;7	r__Monodnaviria;k__Sangervirae;p__Phixviricota;c__Malgrandaviricetes;o__Petitvirales;f__Microviridae;;	geNomad	d__Bacteria;p__Firmicutes_A;c__Clostridia;o__Peptostreptococcales;f__Peptostreptococcaceae;g__Clostridioides;s__Clostridioides difficile	Isolate taxonomy	geNomad v1.1.0 (10.5281/zenodo.7015982)
IMGVR_UViG_2541047374_000003	2541047374	2541125871	whole	;;;	vOTU_00223783	20367	Linear	0.9713	High-confidence	37.04	0	Genome fragment	25;25;0;18	r__Duplodnaviria;k__Heunggongvirae;p__Uroviricota;c__Caudoviricetes;;;;	geNomad	d__Bacteria;p__Firmicutes_A;c__Clostridia;o__Peptostreptococcales;f__Peptostreptococcaceae;g__Clostridioides;s__Clostridioides difficile	Isolate taxonomy	geNomad v1.1.0 (10.5281/zenodo.7015982)
IMGVR_UViG_2541047374_000002	2541047374	2541125899	whole	;;;	vOTU_00217951	5509	Linear	0.9823	High-confidence	68.46	0	Genome fragment	4;4;0;6	r__Monodnaviria;k__Sangervirae;p__Phixviricota;c__Malgrandaviricetes;o__Petitvirales;f__Microviridae;;	geNomad	d__Bacteria;p__Firmicutes_A;c__Clostridia;o__Peptostreptococcales;f__Peptostreptococcaceae;g__Clostridioides;s__Clostridioides difficile	Isolate taxonomy	geNomad v1.1.0 (10.5281/zenodo.7015982)
IMGVR_UViG_2541047375_000004	2541047375	2541125942	whole	;;;	vOTU_00223765	40862	Linear	0.9726	High-confidence	72.19	0	Genome fragment	61;61;0;46	r__Duplodnaviria;k__Heunggongvirae;p__Uroviricota;c__Caudoviricetes;;;;	geNomad	d__Bacteria;p__Firmicutes_A;c__Clostridia;o__Peptostreptococcales;f__Peptostreptococcaceae;g__Clostridioides;s__Clostridioides difficile	Isolate taxonomy	geNomad v1.1.0 (10.5281/zenodo.7015982)
IMGVR_UViG_2541047375_000005	2541047375	2541125943	whole	;;;	vOTU_00223696	36145	Linear	0.9705	High-confidence	95.97	0	High-quality	55;55;0;42	r__Duplodnaviria;k__Heunggongvirae;p__Uroviricota;c__Caudoviricetes;;;;	geNomad	d__Bacteria;p__Firmicutes_A;c__Clostridia;o__Peptostreptococcales;f__Peptostreptococcaceae;g__Clostridioides;s__Clostridioides difficile	Isolate taxonomy	geNomad v1.1.0 (10.5281/zenodo.7015982)
IMGVR_UViG_2541047375_000007	2541047375	2541125944	whole	;;;	vOTU_00223678	6230	Linear	0.9438	High-confidence	11.57	0	Genome fragment	11;11;0;8	r__Duplodnaviria;k__Heunggongvirae;p__Uroviricota;c__Caudoviricetes;;;;	geNomad	d__Bacteria;p__Firmicutes_A;c__Clostridia;o__Peptostreptococcales;f__Peptostreptococcaceae;g__Clostridioides;s__Clostridioides difficile	Isolate taxonomy	geNomad v1.1.0 (10.5281/zenodo.7015982)
IMGVR_UViG_2541047375_000003	2541047375	2541126059	whole	;;;	vOTU_00217951	5485	Direct terminal repeat	0.9828	High-confidence	68.96	0	Genome fragment	9;9;0;7	r__Monodnaviria;k__Sangervirae;p__Phixviricota;c__Malgrandaviricetes;o__Petitvirales;f__Microviridae;;	geNomad	d__Bacteria;p__Firmicutes_A;c__Clostridia;o__Peptostreptococcales;f__Peptostreptococcaceae;g__Clostridioides;s__Clostridioides difficile	Isolate taxonomy	geNomad v1.1.0 (10.5281/zenodo.7015982)
IMGVR_UViG_2541047376_000007	2541047376	2541126074	whole	;;;	vOTU_00223889	9686	Linear	0.9642	High-confidence	18.47	0	Genome fragment	26;26;0;13	r__Duplodnaviria;k__Heunggongvirae;p__Uroviricota;c__Caudoviricetes;;;;	geNomad	d__Bacteria;p__Firmicutes_A;c__Clostridia;o__Peptostreptococcales;f__Peptostreptococcaceae;g__Clostridioides;s__Clostridioides difficile	Isolate taxonomy	geNomad v1.1.0 (10.5281/zenodo.7015982)
IMGVR_UViG_2541047376_000005	2541047376	2541126075	whole	;;;	vOTU_00223890	18442	Linear	0.967	High-confidence	31.6	0	Genome fragment	23;23;0;17	r__Duplodnaviria;k__Heunggongvirae;p__Uroviricota;c__Caudoviricetes;;;;	geNomad	d__Bacteria;p__Firmicutes_A;c__Clostridia;o__Peptostreptococcales;f__Peptostreptococcaceae;g__Clostridioides;s__Clostridioides difficile	Isolate taxonomy	geNomad v1.1.0 (10.5281/zenodo.7015982)
IMGVR_UViG_2541047376_000004	2541047376	2541126077	whole	;;;	vOTU_00217923	4499	Linear	0.9726	High-confidence	9.21	0	Genome fragment	3;3;0;3	r__Duplodnaviria;k__Heunggongvirae;p__Uroviricota;c__Caudoviricetes;;;;	geNomad	d__Bacteria;p__Firmicutes_A;c__Clostridia;o__Peptostreptococcales;f__Peptostreptococcaceae;g__Clostridioides;s__Clostridioides difficile	Isolate taxonomy	geNomad v1.1.0 (10.5281/zenodo.7015982)
IMGVR_UViG_2541047376_000003	2541047376	2541126078	whole	;;;	vOTU_00223891	5551	Linear	0.9711	High-confidence	10.56	0	Genome fragment	7;7;0;4	r__Duplodnaviria;k__Heunggongvirae;p__Uroviricota;c__Caudoviricetes;;;;	geNomad	d__Bacteria;p__Firmicutes_A;c__Clostridia;o__Peptostreptococcales;f__Peptostreptococcaceae;g__Clostridioides;s__Clostridioides difficile	Isolate taxonomy	geNomad v1.1.0 (10.5281/zenodo.7015982)
IMGVR_UViG_2541047376_000010	2541047376	2541126079	whole	;;;	vOTU_00217926	4638	Linear	0.9263	High-confidence	8.85	0	Genome fragment	6;6;0;4	r__Duplodnaviria;k__Heunggongvirae;p__Uroviricota;c__Caudoviricetes;;;;	geNomad	d__Bacteria;p__Firmicutes_A;c__Clostridia;o__Peptostreptococcales;f__Peptostreptococcaceae;g__Clostridioides;s__Clostridioides difficile	Isolate taxonomy	geNomad v1.1.0 (10.5281/zenodo.7015982)
IMGVR_UViG_2541047376_000011	2541047376	2541126099	whole	;;;	vOTU_00223892	8307	Linear	0.8671	High-confidence	15.02	0	Genome fragment	13;13;0;5	r__Duplodnaviria;k__Heunggongvirae;p__Uroviricota;c__Caudoviricetes;;;;	geNomad	d__Bacteria;p__Firmicutes_A;c__Clostridia;o__Peptostreptococcales;f__Peptostreptococcaceae;g__Clostridioides;s__Clostridioides difficile	Isolate taxonomy	geNomad v1.1.0 (10.5281/zenodo.7015982)
IMGVR_UViG_2541047376_000009	2541047376	2541126102	whole	;;;	vOTU_00223823	6742	Linear	0.9188	High-confidence	14.8	0	Genome fragment	8;8;0;4	r__Duplodnaviria;k__Heunggongvirae;p__Uroviricota;c__Caudoviricetes;;;;	geNomad	d__Bacteria;p__Firmicutes_A;c__Clostridia;o__Peptostreptococcales;f__Peptostreptococcaceae;g__Clostridioides;s__Clostridioides difficile	Isolate taxonomy	geNomad v1.1.0 (10.5281/zenodo.7015982)
IMGVR_UViG_2541047376_000012	2541047376	2541126110	whole	;;;	vOTU_00223894	4614	Linear	0.8409	High-confidence	7.46	0	Genome fragment	9;9;0;3	r__Duplodnaviria;k__Heunggongvirae;p__Uroviricota;c__Caudoviricetes;;;;	geNomad	d__Bacteria;p__Firmicutes_A;c__Clostridia;o__Peptostreptococcales;f__Peptostreptococcaceae;g__Clostridioides;s__Clostridioides difficile	Isolate taxonomy	geNomad v1.1.0 (10.5281/zenodo.7015982)
IMGVR_UViG_2541047376_000002	2541047376	2541126111	whole	;;;	vOTU_00217951	5526	Linear	0.983	High-confidence	61.13	0	Genome fragment	7;7;0;7	r__Monodnaviria;k__Sangervirae;p__Phixviricota;c__Malgrandaviricetes;o__Petitvirales;f__Microviridae;;	geNomad	d__Bacteria;p__Firmicutes_A;c__Clostridia;o__Peptostreptococcales;f__Peptostreptococcaceae;g__Clostridioides;s__Clostridioides difficile	Isolate taxonomy	geNomad v1.1.0 (10.5281/zenodo.7015982)
IMGVR_UViG_2541047377_000004	2541047377	2541126207	whole	;;;	vOTU_00223895	13453	Linear	0.9687	High-confidence	24.47	0	Genome fragment	15;15;0;11	r__Duplodnaviria;k__Heunggongvirae;p__Uroviricota;c__Caudoviricetes;;;;	geNomad	d__Bacteria;p__Firmicutes_A;c__Clostridia;o__Peptostreptococcales;f__Peptostreptococcaceae;g__Clostridioides;s__Clostridioides difficile	Isolate taxonomy	geNomad v1.1.0 (10.5281/zenodo.7015982)
IMGVR_UViG_2541047377_000005	2541047377	2541126234	whole	;;;	vOTU_00223896	23499	Linear	0.9	High-confidence	48.97	17.04	Genome fragment	25;25;0;19	r__Duplodnaviria;k__Heunggongvirae;p__Uroviricota;c__Caudoviricetes;;;;	geNomad	d__Bacteria;p__Firmicutes_A;c__Clostridia;o__Peptostreptococcales;f__Peptostreptococcaceae;g__Clostridioides;s__Clostridioides difficile	Isolate taxonomy	geNomad v1.1.0 (10.5281/zenodo.7015982)
IMGVR_UViG_2541047377_000003	2541047377	2541126502	whole	;;;	vOTU_00217951	6194	Direct terminal repeat	0.9827	High-confidence	76.99	0	Genome fragment	7;7;0;8	r__Monodnaviria;k__Sangervirae;p__Phixviricota;c__Malgrandaviricetes;o__Petitvirales;f__Microviridae;;	geNomad	d__Bacteria;p__Firmicutes_A;c__Clostridia;o__Peptostreptococcales;f__Peptostreptococcaceae;g__Clostridioides;s__Clostridioides difficile	Isolate taxonomy	geNomad v1.1.0 (10.5281/zenodo.7015982)
IMGVR_UViG_2541047378_000002	2541047378	2541126547	whole	;;;	vOTU_00217951	5485	Direct terminal repeat	0.9821	High-confidence	68.14	0	Genome fragment	7;7;0;6	r__Monodnaviria;k__Sangervirae;p__Phixviricota;c__Malgrandaviricetes;o__Petitvirales;f__Microviridae;;	geNomad	d__Bacteria;p__Firmicutes_A;c__Clostridia;o__Peptostreptococcales;f__Peptostreptococcaceae;g__Clostridioides;s__Clostridioides difficile	Isolate taxonomy	geNomad v1.1.0 (10.5281/zenodo.7015982)
IMGVR_UViG_2541047379_000001	2541047379	2541126739	whole	;;;	vOTU_00217951	5519	Linear	0.9822	High-confidence	73.12	0	Genome fragment	7;7;0;7	r__Monodnaviria;k__Sangervirae;p__Phixviricota;c__Malgrandaviricetes;o__Petitvirales;f__Microviridae;;	geNomad	d__Bacteria;p__Firmicutes_A;c__Clostridia;o__Peptostreptococcales;f__Peptostreptococcaceae;g__Clostridioides;s__Clostridioides difficile	Isolate taxonomy	geNomad v1.1.0 (10.5281/zenodo.7015982)
IMGVR_UViG_2541047380_000002	2541047380	2541126754	whole	Host-associated;Human;Unclassified;Unclassified	vOTU_00223899	6323	Linear	0.9819	High-confidence	11.69	0	Genome fragment	7;7;0;7	r__Duplodnaviria;k__Heunggongvirae;p__Uroviricota;c__Caudoviricetes;;;;	geNomad	d__Bacteria;p__Firmicutes_A;c__Clostridia;o__Peptostreptococcales;f__Peptostreptococcaceae;g__Clostridioides;s__Clostridioides difficile	Isolate taxonomy	geNomad v1.1.0 (10.5281/zenodo.7015982)
IMGVR_UViG_2541047380_000003	2541047380	2541126755	whole	Host-associated;Human;Unclassified;Unclassified	vOTU_00223891	5152	Linear	0.9695	High-confidence	9.73	0	Genome fragment	6;6;0;4	r__Duplodnaviria;k__Heunggongvirae;p__Uroviricota;c__Caudoviricetes;;;;	geNomad	d__Bacteria;p__Firmicutes_A;c__Clostridia;o__Peptostreptococcales;f__Peptostreptococcaceae;g__Clostridioides;s__Clostridioides difficile	Isolate taxonomy	geNomad v1.1.0 (10.5281/zenodo.7015982)
IMGVR_UViG_2541047380_000005	2541047380	2541126757	whole	Host-associated;Human;Unclassified;Unclassified	vOTU_00223892	9765	Linear	0.9549	High-confidence	18.47	0	Genome fragment	15;15;0;8	r__Duplodnaviria;k__Heunggongvirae;p__Uroviricota;c__Caudoviricetes;;;;	geNomad	d__Bacteria;p__Firmicutes_A;c__Clostridia;o__Peptostreptococcales;f__Peptostreptococcaceae;g__Clostridioides;s__Clostridioides difficile	Isolate taxonomy	geNomad v1.1.0 (10.5281/zenodo.7015982)
IMGVR_UViG_2541047380_000004	2541047380	2541126773	whole	Host-associated;Human;Unclassified;Unclassified	vOTU_00223609	5083	Linear	0.9631	High-confidence	2.74	0	Genome fragment	8;8;0;7	r__Duplodnaviria;k__Heunggongvirae;p__Uroviricota;c__Caudoviricetes;;;;	geNomad	d__Bacteria;p__Firmicutes_A;c__Clostridia;o__Peptostreptococcales;f__Peptostreptococcaceae;g__Clostridioides;s__Clostridioides difficile	Isolate taxonomy	geNomad v1.1.0 (10.5281/zenodo.7015982)
IMGVR_UViG_2541047380_000001	2541047380	2541126789	whole	Host-associated;Human;Unclassified;Unclassified	vOTU_00217951	5477	Direct terminal repeat	0.9821	High-confidence	66.09	0	Genome fragment	3;3;0;6	r__Monodnaviria;k__Sangervirae;p__Phixviricota;c__Malgrandaviricetes;o__Petitvirales;f__Microviridae;;	geNomad	d__Bacteria;p__Firmicutes_A;c__Clostridia;o__Peptostreptococcales;f__Peptostreptococcaceae;g__Clostridioides;s__Clostridioides difficile	Isolate taxonomy	geNomad v1.1.0 (10.5281/zenodo.7015982)
IMGVR_UViG_2541047381_000002	2541047381	2541126877	whole	;;;	vOTU_00217951	5486	Direct terminal repeat	0.9822	High-confidence	71.34	0	Genome fragment	3;3;0;6	r__Monodnaviria;k__Sangervirae;p__Phixviricota;c__Malgrandaviricetes;o__Petitvirales;f__Microviridae;;	geNomad	d__Bacteria;p__Firmicutes_A;c__Clostridia;o__Peptostreptococcales;f__Peptostreptococcaceae;g__Clostridioides;s__Clostridioides difficile	Isolate taxonomy	geNomad v1.1.0 (10.5281/zenodo.7015982)
IMGVR_UViG_2541047382_000002	2541047382	2541126881	whole	Host-associated;Human;Unclassified;Unclassified	vOTU_00217951	5485	Direct terminal repeat	0.9826	High-confidence	58.79	0	Genome fragment	5;5;0;7	r__Monodnaviria;k__Sangervirae;p__Phixviricota;c__Malgrandaviricetes;o__Petitvirales;f__Microviridae;;	geNomad	d__Bacteria;p__Firmicutes_A;c__Clostridia;o__Peptostreptococcales;f__Peptostreptococcaceae;g__Clostridioides;s__Clostridioides difficile	Isolate taxonomy	geNomad v1.1.0 (10.5281/zenodo.7015982)
IMGVR_UViG_2541047382_000003	2541047382	2541126900	whole	Host-associated;Human;Unclassified;Unclassified	vOTU_00223900	4859	Linear	0.9777	High-confidence	11.7	0	Genome fragment	6;6;0;7	r__Duplodnaviria;k__Heunggongvirae;p__Uroviricota;c__Caudoviricetes;;;;	geNomad	d__Bacteria;p__Firmicutes_A;c__Clostridia;o__Peptostreptococcales;f__Peptostreptococcaceae;g__Clostridioides;s__Clostridioides difficile	Isolate taxonomy	geNomad v1.1.0 (10.5281/zenodo.7015982)
IMGVR_UViG_2541047382_000004	2541047382	2541126924	whole	Host-associated;Human;Unclassified;Unclassified	vOTU_00223901	28584	Linear	0.9705	High-confidence	83.64	0	Genome fragment	42;42;0;32	r__Duplodnaviria;k__Heunggongvirae;p__Uroviricota;c__Caudoviricetes;;;;	geNomad	d__Bacteria;p__Firmicutes_A;c__Clostridia;o__Peptostreptococcales;f__Peptostreptococcaceae;g__Clostridioides;s__Clostridioides difficile	Isolate taxonomy	geNomad v1.1.0 (10.5281/zenodo.7015982)
IMGVR_UViG_2541047384_000003	2541047384	2541127900	whole	Host-associated;Human;Unclassified;Unclassified	vOTU_00223903	52852	Direct terminal repeat	0.966	High-confidence	100	0	High-quality	83;83;0;57	r__Duplodnaviria;k__Heunggongvirae;p__Uroviricota;c__Caudoviricetes;;;;	geNomad	d__Bacteria;p__Firmicutes_A;c__Clostridia;o__Peptostreptococcales;f__Peptostreptococcaceae;g__Clostridioides;s__Clostridioides difficile	Isolate taxonomy	geNomad v1.1.0 (10.5281/zenodo.7015982)
IMGVR_UViG_2541047384_000002	2541047384	2541127944	whole	Host-associated;Human;Unclassified;Unclassified	vOTU_00217951	5557	Linear	0.9824	High-confidence	68.16	0	Genome fragment	7;7;0;6	r__Monodnaviria;k__Sangervirae;p__Phixviricota;c__Malgrandaviricetes;o__Petitvirales;f__Microviridae;;	geNomad	d__Bacteria;p__Firmicutes_A;c__Clostridia;o__Peptostreptococcales;f__Peptostreptococcaceae;g__Clostridioides;s__Clostridioides difficile	Isolate taxonomy	geNomad v1.1.0 (10.5281/zenodo.7015982)
IMGVR_UViG_2541047385_000002	2541047385	2541127947	whole	Host-associated;Human;Unclassified;Unclassified	vOTU_00217951	5486	Direct terminal repeat	0.9828	High-confidence	66.24	0	Genome fragment	7;7;0;7	r__Monodnaviria;k__Sangervirae;p__Phixviricota;c__Malgrandaviricetes;o__Petitvirales;f__Microviridae;;	geNomad	d__Bacteria;p__Firmicutes_A;c__Clostridia;o__Peptostreptococcales;f__Peptostreptococcaceae;g__Clostridioides;s__Clostridioides difficile	Isolate taxonomy	geNomad v1.1.0 (10.5281/zenodo.7015982)
IMGVR_UViG_2541047386_000002	2541047386	2541128117	whole	;;;	vOTU_00217951	5485	Direct terminal repeat	0.9828	High-confidence	56.7	0	Genome fragment	5;5;0;7	r__Monodnaviria;k__Sangervirae;p__Phixviricota;c__Malgrandaviricetes;o__Petitvirales;f__Microviridae;;	geNomad	d__Bacteria;p__Firmicutes_A;c__Clostridia;o__Peptostreptococcales;f__Peptostreptococcaceae;g__Clostridioides;s__Clostridioides difficile	Isolate taxonomy	geNomad v1.1.0 (10.5281/zenodo.7015982)
IMGVR_UViG_2541047386_000007	2541047386	2541128164	whole	;;;	vOTU_00223568	8676	Linear	0.9721	High-confidence	16.66	0	Genome fragment	19;19;0;14	r__Duplodnaviria;k__Heunggongvirae;p__Uroviricota;c__Caudoviricetes;;;;	geNomad	d__Bacteria;p__Firmicutes_A;c__Clostridia;o__Peptostreptococcales;f__Peptostreptococcaceae;g__Clostridioides;s__Clostridioides difficile	Isolate taxonomy	geNomad v1.1.0 (10.5281/zenodo.7015982)
IMGVR_UViG_2541047386_000004	2541047386	2541128168	whole	;;;	vOTU_00223769	24147	Linear	0.9818	High-confidence	48.13	0	Genome fragment	28;28;0;25	r__Duplodnaviria;k__Heunggongvirae;p__Uroviricota;c__Caudoviricetes;;;;	geNomad	d__Bacteria;p__Firmicutes_A;c__Clostridia;o__Peptostreptococcales;f__Peptostreptococcaceae;g__Clostridioides;s__Clostridioides difficile	Isolate taxonomy	geNomad v1.1.0 (10.5281/zenodo.7015982)
IMGVR_UViG_2541047386_000006	2541047386	2541128242	whole	;;;	vOTU_00223577	5485	Linear	0.9771	High-confidence	10.09	0	Genome fragment	11;11;0;8	r__Duplodnaviria;k__Heunggongvirae;p__Uroviricota;c__Caudoviricetes;;;;	geNomad	d__Bacteria;p__Firmicutes_A;c__Clostridia;o__Peptostreptococcales;f__Peptostreptococcaceae;g__Clostridioides;s__Clostridioides difficile	Isolate taxonomy	geNomad v1.1.0 (10.5281/zenodo.7015982)
IMGVR_UViG_2541047386_000003	2541047386	2541128265	whole	;;;	vOTU_00223578	4721	Linear	0.9825	High-confidence	9.19	0	Genome fragment	9;9;0;8	r__Duplodnaviria;k__Heunggongvirae;p__Uroviricota;c__Caudoviricetes;;;;	geNomad	d__Bacteria;p__Firmicutes_A;c__Clostridia;o__Peptostreptococcales;f__Peptostreptococcaceae;g__Clostridioides;s__Clostridioides difficile	Isolate taxonomy	geNomad v1.1.0 (10.5281/zenodo.7015982)
IMGVR_UViG_2541047386_000009	2541047386	2541128267	whole	;;;	vOTU_00223906	4116	Linear	0.9325	High-confidence	7.86	0	Genome fragment	7;7;0;2	r__Duplodnaviria;k__Heunggongvirae;p__Uroviricota;c__Caudoviricetes;;;;	geNomad	d__Bacteria;p__Firmicutes_A;c__Clostridia;o__Peptostreptococcales;f__Peptostreptococcaceae;g__Clostridioides;s__Clostridioides difficile	Isolate taxonomy	geNomad v1.1.0 (10.5281/zenodo.7015982)
IMGVR_UViG_2541047386_000008	2541047386	2541128268	whole	;;;	vOTU_00223907	4209	Linear	0.9671	High-confidence	8.27	0	Genome fragment	8;8;0;5	r__Duplodnaviria;k__Heunggongvirae;p__Uroviricota;c__Caudoviricetes;;;;	geNomad	d__Bacteria;p__Firmicutes_A;c__Clostridia;o__Peptostreptococcales;f__Peptostreptococcaceae;g__Clostridioides;s__Clostridioides difficile	Isolate taxonomy	geNomad v1.1.0 (10.5281/zenodo.7015982)
IMGVR_UViG_2541047386_000005	2541047386	2541128270	whole	;;;	vOTU_00223908	4536	Linear	0.9764	High-confidence	8.72	0	Genome fragment	11;11;0;8	r__Duplodnaviria;k__Heunggongvirae;p__Uroviricota;c__Caudoviricetes;;;;	geNomad	d__Bacteria;p__Firmicutes_A;c__Clostridia;o__Peptostreptococcales;f__Peptostreptococcaceae;g__Clostridioides;s__Clostridioides difficile	Isolate taxonomy	geNomad v1.1.0 (10.5281/zenodo.7015982)
IMGVR_UViG_2541047387_000005	2541047387	2541128305	whole	;;;	vOTU_00217951	5486	Direct terminal repeat	0.9829	High-confidence	57.62	0	Genome fragment	6;6;0;7	r__Monodnaviria;k__Sangervirae;p__Phixviricota;c__Malgrandaviricetes;o__Petitvirales;f__Microviridae;;	geNomad	d__Bacteria;p__Firmicutes_A;c__Clostridia;o__Peptostreptococcales;f__Peptostreptococcaceae;g__Clostridioides;s__Clostridioides difficile	Isolate taxonomy	geNomad v1.1.0 (10.5281/zenodo.7015982)
IMGVR_UViG_2541047387_000007	2541047387	2541128311	whole	;;;	vOTU_00223909	4419	Linear	0.9786	High-confidence	10.64	0	Genome fragment	5;5;0;3	r__Duplodnaviria;k__Heunggongvirae;p__Uroviricota;c__Caudoviricetes;;;;	geNomad	d__Bacteria;p__Firmicutes_A;c__Clostridia;o__Peptostreptococcales;f__Peptostreptococcaceae;g__Clostridioides;s__Clostridioides difficile	Isolate taxonomy	geNomad v1.1.0 (10.5281/zenodo.7015982)
IMGVR_UViG_2541047387_000009	2541047387	2541128360	whole	;;;	vOTU_00223910	24590	Linear	0.9669	High-confidence	44.77	0	Genome fragment	38;38;0;27	r__Duplodnaviria;k__Heunggongvirae;p__Uroviricota;c__Caudoviricetes;;;;	geNomad	d__Bacteria;p__Firmicutes_A;c__Clostridia;o__Peptostreptococcales;f__Peptostreptococcaceae;g__Clostridioides;s__Clostridioides difficile	Isolate taxonomy	geNomad v1.1.0 (10.5281/zenodo.7015982)
IMGVR_UViG_2541047387_000006	2541047387	2541128362	whole	;;;	vOTU_00223706	10817	Linear	0.9794	High-confidence	19.63	0	Genome fragment	12;12;0;11	r__Duplodnaviria;k__Heunggongvirae;p__Uroviricota;c__Caudoviricetes;;;;	geNomad	d__Bacteria;p__Firmicutes_A;c__Clostridia;o__Peptostreptococcales;f__Peptostreptococcaceae;g__Clostridioides;s__Clostridioides difficile	Isolate taxonomy	geNomad v1.1.0 (10.5281/zenodo.7015982)
IMGVR_UViG_2541047387_000008	2541047387	2541128363	whole	;;;	vOTU_00223641	41105	Linear	0.9766	High-confidence	98.96	0	High-quality	55;55;0;46	r__Duplodnaviria;k__Heunggongvirae;p__Uroviricota;c__Caudoviricetes;;;g__Leicestervirus;	vOTU with RefSeq genome	d__Bacteria;p__Firmicutes_A;c__Clostridia;o__Peptostreptococcales;f__Peptostreptococcaceae;g__Clostridioides;s__Clostridioides difficile	Isolate taxonomy	geNomad v1.1.0 (10.5281/zenodo.7015982)
IMGVR_UViG_2541047387_000010	2541047387	2541128374	whole	;;;	vOTU_00219918	48839	Linear	0.9652	High-confidence	86.28	0	Genome fragment	72;72;0;53	r__Duplodnaviria;k__Heunggongvirae;p__Uroviricota;c__Caudoviricetes;;;;	geNomad	d__Bacteria;p__Firmicutes_A;c__Clostridia;o__Peptostreptococcales;f__Peptostreptococcaceae;g__Clostridioides;s__Clostridioides difficile	Isolate taxonomy	geNomad v1.1.0 (10.5281/zenodo.7015982)
IMGVR_UViG_2541047388_000007	2541047388	2541128528	whole	;;;	vOTU_00223912	13631	Linear	0.9818	High-confidence	24.84	0	Genome fragment	22;22;0;20	r__Duplodnaviria;k__Heunggongvirae;p__Uroviricota;c__Caudoviricetes;;;;	geNomad	d__Bacteria;p__Firmicutes_A;c__Clostridia;o__Peptostreptococcales;f__Peptostreptococcaceae;g__Clostridioides;s__Clostridioides difficile	Isolate taxonomy	geNomad v1.1.0 (10.5281/zenodo.7015982)
IMGVR_UViG_2541047388_000008	2541047388	2541128529	whole	;;;	vOTU_00223913	5613	Linear	0.9801	High-confidence	10.22	0	Genome fragment	6;6;0;6	r__Duplodnaviria;k__Heunggongvirae;p__Uroviricota;c__Caudoviricetes;;;;	geNomad	d__Bacteria;p__Firmicutes_A;c__Clostridia;o__Peptostreptococcales;f__Peptostreptococcaceae;g__Clostridioides;s__Clostridioides difficile	Isolate taxonomy	geNomad v1.1.0 (10.5281/zenodo.7015982)
IMGVR_UViG_2541047388_000012	2541047388	2541128539	whole	;;;	vOTU_00223575	15021	Linear	0.9276	High-confidence	35.58	0	Genome fragment	21;21;0;8	r__Duplodnaviria;k__Heunggongvirae;p__Uroviricota;c__Caudoviricetes;;;;	geNomad	d__Bacteria;p__Firmicutes_A;c__Clostridia;o__Peptostreptococcales;f__Peptostreptococcaceae;g__Clostridioides;s__Clostridioides difficile	Isolate taxonomy	geNomad v1.1.0 (10.5281/zenodo.7015982)
IMGVR_UViG_2541047388_000006	2541047388	2541128644	whole	;;;	vOTU_00223584	16943	Linear	0.9825	High-confidence	30.95	0	Genome fragment	25;25;0;24	r__Duplodnaviria;k__Heunggongvirae;p__Uroviricota;c__Caudoviricetes;;;;	geNomad	d__Bacteria;p__Firmicutes_A;c__Clostridia;o__Peptostreptococcales;f__Peptostreptococcaceae;g__Clostridioides;s__Clostridioides difficile	Isolate taxonomy	geNomad v1.1.0 (10.5281/zenodo.7015982)
IMGVR_UViG_2541047388_000009	2541047388	2541128675	whole	;;;	vOTU_00223638	29758	Linear	0.9782	High-confidence	71.65	0	Genome fragment	40;40;0;31	r__Duplodnaviria;k__Heunggongvirae;p__Uroviricota;c__Caudoviricetes;;;;	geNomad	d__Bacteria;p__Firmicutes_A;c__Clostridia;o__Peptostreptococcales;f__Peptostreptococcaceae;g__Clostridioides;s__Clostridioides difficile	Isolate taxonomy	geNomad v1.1.0 (10.5281/zenodo.7015982)
IMGVR_UViG_2541047388_000005	2541047388	2541128686	whole	;;;	vOTU_00217951	6255	Direct terminal repeat	0.9828	High-confidence	77.75	0	Genome fragment	9;9;0;8	r__Monodnaviria;k__Sangervirae;p__Phixviricota;c__Malgrandaviricetes;o__Petitvirales;f__Microviridae;;	geNomad	d__Bacteria;p__Firmicutes_A;c__Clostridia;o__Peptostreptococcales;f__Peptostreptococcaceae;g__Clostridioides;s__Clostridioides difficile	Isolate taxonomy	geNomad v1.1.0 (10.5281/zenodo.7015982)
IMGVR_UViG_2541047388_000011	2541047388	2541128690	whole	;;;	vOTU_00223642	4463	Linear	0.9574	High-confidence	12.25	0	Genome fragment	5;5;0;4	r__Duplodnaviria;k__Heunggongvirae;p__Uroviricota;c__Caudoviricetes;;;;	geNomad	d__Bacteria;p__Firmicutes_A;c__Clostridia;o__Peptostreptococcales;f__Peptostreptococcaceae;g__Clostridioides;s__Clostridioides difficile	Isolate taxonomy	geNomad v1.1.0 (10.5281/zenodo.7015982)
IMGVR_UViG_2541047388_000010	2541047388	2541128700	whole	;;;	vOTU_00223914	7258	Linear	0.9714	High-confidence	17.47	0	Genome fragment	10;10;0;7	r__Duplodnaviria;k__Heunggongvirae;p__Uroviricota;c__Caudoviricetes;;;;	geNomad	d__Bacteria;p__Firmicutes_A;c__Clostridia;o__Peptostreptococcales;f__Peptostreptococcaceae;g__Clostridioides;s__Clostridioides difficile	Isolate taxonomy	geNomad v1.1.0 (10.5281/zenodo.7015982)
IMGVR_UViG_2541047389_000004	2541047389	2541128858	whole	;;;	vOTU_00223640	5792	Linear	0.9786	High-confidence	13.95	0	Genome fragment	5;5;0;5	r__Duplodnaviria;k__Heunggongvirae;p__Uroviricota;c__Caudoviricetes;;;;	geNomad	d__Bacteria;p__Firmicutes_A;c__Clostridia;o__Peptostreptococcales;f__Peptostreptococcaceae;g__Clostridioides;s__Clostridioides difficile	Isolate taxonomy	geNomad v1.1.0 (10.5281/zenodo.7015982)
IMGVR_UViG_2541047389_000002	2541047389	2541128859	whole	;;;	vOTU_00217951	5532	Linear	0.9823	High-confidence	57.74	0	Genome fragment	6;6;0;7	r__Monodnaviria;k__Sangervirae;p__Phixviricota;c__Malgrandaviricetes;o__Petitvirales;f__Microviridae;;	geNomad	d__Bacteria;p__Firmicutes_A;c__Clostridia;o__Peptostreptococcales;f__Peptostreptococcaceae;g__Clostridioides;s__Clostridioides difficile	Isolate taxonomy	geNomad v1.1.0 (10.5281/zenodo.7015982)
IMGVR_UViG_2541047389_000007	2541047389	2541128861	whole	;;;	vOTU_00223638	5660	Linear	0.9472	High-confidence	13.63	0	Genome fragment	14;14;0;9	r__Duplodnaviria;k__Heunggongvirae;p__Uroviricota;c__Caudoviricetes;;;;	geNomad	d__Bacteria;p__Firmicutes_A;c__Clostridia;o__Peptostreptococcales;f__Peptostreptococcaceae;g__Clostridioides;s__Clostridioides difficile	Isolate taxonomy	geNomad v1.1.0 (10.5281/zenodo.7015982)
IMGVR_UViG_2541047389_000006	2541047389	2541128865	whole	;;;	vOTU_00223642	4445	Linear	0.9552	High-confidence	12.19	0	Genome fragment	6;6;0;5	r__Duplodnaviria;k__Heunggongvirae;p__Uroviricota;c__Caudoviricetes;;;;	geNomad	d__Bacteria;p__Firmicutes_A;c__Clostridia;o__Peptostreptococcales;f__Peptostreptococcaceae;g__Clostridioides;s__Clostridioides difficile	Isolate taxonomy	geNomad v1.1.0 (10.5281/zenodo.7015982)
IMGVR_UViG_2541047389_000003	2541047389	2541128866	whole	;;;	vOTU_00223915	5361	Linear	0.981	High-confidence	12.91	0	Genome fragment	11;11;0;10	r__Duplodnaviria;k__Heunggongvirae;p__Uroviricota;c__Caudoviricetes;;;;	geNomad	d__Bacteria;p__Firmicutes_A;c__Clostridia;o__Peptostreptococcales;f__Peptostreptococcaceae;g__Clostridioides;s__Clostridioides difficile	Isolate taxonomy	geNomad v1.1.0 (10.5281/zenodo.7015982)
IMGVR_UViG_2541047389_000005	2541047389	2541128873	whole	;;;	vOTU_00223914	4935	Linear	0.9625	High-confidence	12.99	0	Genome fragment	8;8;0;6	r__Duplodnaviria;k__Heunggongvirae;p__Uroviricota;c__Caudoviricetes;;;;	geNomad	d__Bacteria;p__Firmicutes_A;c__Clostridia;o__Peptostreptococcales;f__Peptostreptococcaceae;g__Clostridioides;s__Clostridioides difficile	Isolate taxonomy	geNomad v1.1.0 (10.5281/zenodo.7015982)
IMGVR_UViG_2541047390_000004	2541047390	2541128886	whole	;;;	vOTU_00217951	5484	Direct terminal repeat	0.9827	High-confidence	59.34	0	Genome fragment	6;6;0;7	r__Monodnaviria;k__Sangervirae;p__Phixviricota;c__Malgrandaviricetes;o__Petitvirales;f__Microviridae;;	geNomad	d__Bacteria;p__Firmicutes_A;c__Clostridia;o__Peptostreptococcales;f__Peptostreptococcaceae;g__Clostridioides;s__Clostridioides difficile	Isolate taxonomy	geNomad v1.1.0 (10.5281/zenodo.7015982)
IMGVR_UViG_2541047391_000002	2541047391	2541128927	whole	Host-associated;Human;Digestive system;Large intestine	vOTU_00217951	5494	Linear	0.9817	High-confidence	69.13	0	Genome fragment	3;3;0;6	r__Monodnaviria;k__Sangervirae;p__Phixviricota;c__Malgrandaviricetes;o__Petitvirales;f__Microviridae;;	geNomad	d__Bacteria;p__Firmicutes_A;c__Clostridia;o__Peptostreptococcales;f__Peptostreptococcaceae;g__Clostridioides;s__Clostridioides difficile	Isolate taxonomy	geNomad v1.1.0 (10.5281/zenodo.7015982)
IMGVR_UViG_2541047391_000003	2541047391	2541128945	whole	Host-associated;Human;Digestive system;Large intestine	vOTU_00223765	60467	Linear	0.9597	High-confidence	96.18	9.96	High-quality	86;86;0;55	r__Duplodnaviria;k__Heunggongvirae;p__Uroviricota;c__Caudoviricetes;;;;	geNomad	d__Bacteria;p__Firmicutes_A;c__Clostridia;o__Peptostreptococcales;f__Peptostreptococcaceae;g__Clostridioides;s__Clostridioides difficile	Isolate taxonomy	geNomad v1.1.0 (10.5281/zenodo.7015982)
IMGVR_UViG_2541047392_000003	2541047392	2541128979	whole	;;;	vOTU_00223916	4932	Linear	0.9816	High-confidence	9.64	0	Genome fragment	11;11;0;9	r__Duplodnaviria;k__Heunggongvirae;p__Uroviricota;c__Caudoviricetes;;;;	geNomad	d__Bacteria;p__Firmicutes_A;c__Clostridia;o__Peptostreptococcales;f__Peptostreptococcaceae;g__Clostridioides;s__Clostridioides difficile	Isolate taxonomy	geNomad v1.1.0 (10.5281/zenodo.7015982)
IMGVR_UViG_2541047392_000009	2541047392	2541128980	whole	;;;	vOTU_00223917	6352	Linear	0.9563	High-confidence	11.92	0	Genome fragment	13;13;0;7	r__Duplodnaviria;k__Heunggongvirae;p__Uroviricota;c__Caudoviricetes;;;;	geNomad	d__Bacteria;p__Firmicutes_A;c__Clostridia;o__Peptostreptococcales;f__Peptostreptococcaceae;g__Clostridioides;s__Clostridioides difficile	Isolate taxonomy	geNomad v1.1.0 (10.5281/zenodo.7015982)
IMGVR_UViG_2541047392_000005	2541047392	2541128982	whole	;;;	vOTU_00223918	6263	Linear	0.9764	High-confidence	12.54	0	Genome fragment	13;13;0;11	r__Duplodnaviria;k__Heunggongvirae;p__Uroviricota;c__Caudoviricetes;;;;	geNomad	d__Bacteria;p__Firmicutes_A;c__Clostridia;o__Peptostreptococcales;f__Peptostreptococcaceae;g__Clostridioides;s__Clostridioides difficile	Isolate taxonomy	geNomad v1.1.0 (10.5281/zenodo.7015982)
IMGVR_UViG_2541047392_000006	2541047392	2541128985	whole	;;;	vOTU_00223919	9967	Linear	0.9662	High-confidence	21.05	0	Genome fragment	10;10;0;6	r__Duplodnaviria;k__Heunggongvirae;p__Uroviricota;c__Caudoviricetes;;;;	geNomad	d__Bacteria;p__Firmicutes_A;c__Clostridia;o__Peptostreptococcales;f__Peptostreptococcaceae;g__Clostridioides;s__Clostridioides difficile	Isolate taxonomy	geNomad v1.1.0 (10.5281/zenodo.7015982)
IMGVR_UViG_2541047392_000008	2541047392	2541128986	whole	;;;	vOTU_00223920	10034	Linear	0.9667	High-confidence	18.67	0	Genome fragment	14;14;0;12	r__Duplodnaviria;k__Heunggongvirae;p__Uroviricota;c__Caudoviricetes;;;;	geNomad	d__Bacteria;p__Firmicutes_A;c__Clostridia;o__Peptostreptococcales;f__Peptostreptococcaceae;g__Clostridioides;s__Clostridioides difficile	Isolate taxonomy	geNomad v1.1.0 (10.5281/zenodo.7015982)
IMGVR_UViG_2541047392_000010	2541047392	2541129008	whole	;;;	vOTU_00223812	8805	Linear	0.9643	High-confidence	16.09	0	Genome fragment	11;11;0;10	r__Duplodnaviria;k__Heunggongvirae;p__Uroviricota;c__Caudoviricetes;;;;	geNomad	d__Bacteria;p__Firmicutes_A;c__Clostridia;o__Peptostreptococcales;f__Peptostreptococcaceae;g__Clostridioides;s__Clostridioides difficile	Isolate taxonomy	geNomad v1.1.0 (10.5281/zenodo.7015982)
IMGVR_UViG_2541047392_000007	2541047392	2541129010	whole	;;;	vOTU_00223817	4193	Linear	0.9632	High-confidence	8.2	0	Genome fragment	9;9;0;6	r__Duplodnaviria;k__Heunggongvirae;p__Uroviricota;c__Caudoviricetes;;;;	geNomad	d__Bacteria;p__Firmicutes_A;c__Clostridia;o__Peptostreptococcales;f__Peptostreptococcaceae;g__Clostridioides;s__Clostridioides difficile	Isolate taxonomy	geNomad v1.1.0 (10.5281/zenodo.7015982)
IMGVR_UViG_2541047392_000004	2541047392	2541129011	whole	;;;	vOTU_00223675	5432	Linear	0.9805	High-confidence	10.4	0	Genome fragment	10;10;0;9	r__Duplodnaviria;k__Heunggongvirae;p__Uroviricota;c__Caudoviricetes;;;;	geNomad	d__Bacteria;p__Firmicutes_A;c__Clostridia;o__Peptostreptococcales;f__Peptostreptococcaceae;g__Clostridioides;s__Clostridioides difficile	Isolate taxonomy	geNomad v1.1.0 (10.5281/zenodo.7015982)
IMGVR_UViG_2541047392_000002	2541047392	2541129028	whole	;;;	vOTU_00217951	5533	Linear	0.9825	High-confidence	69.8	0	Genome fragment	3;3;0;7	r__Monodnaviria;k__Sangervirae;p__Phixviricota;c__Malgrandaviricetes;o__Petitvirales;f__Microviridae;;	geNomad	d__Bacteria;p__Firmicutes_A;c__Clostridia;o__Peptostreptococcales;f__Peptostreptococcaceae;g__Clostridioides;s__Clostridioides difficile	Isolate taxonomy	geNomad v1.1.0 (10.5281/zenodo.7015982)
IMGVR_UViG_2541047393_000003	2541047393	2541129029	whole	;;;	vOTU_00217951	5486	Direct terminal repeat	0.9824	High-confidence	68.36	0	Genome fragment	9;9;0;7	r__Monodnaviria;k__Sangervirae;p__Phixviricota;c__Malgrandaviricetes;o__Petitvirales;f__Microviridae;;	geNomad	d__Bacteria;p__Firmicutes_A;c__Clostridia;o__Peptostreptococcales;f__Peptostreptococcaceae;g__Clostridioides;s__Clostridioides difficile	Isolate taxonomy	geNomad v1.1.0 (10.5281/zenodo.7015982)
IMGVR_UViG_2541047393_000005	2541047393	2541129051	whole	;;;	vOTU_00223690	30417	Linear	0.9803	High-confidence	55.52	0	Genome fragment	40;40;0;33	r__Duplodnaviria;k__Heunggongvirae;p__Uroviricota;c__Caudoviricetes;;;;	geNomad	d__Bacteria;p__Firmicutes_A;c__Clostridia;o__Peptostreptococcales;f__Peptostreptococcaceae;g__Clostridioides;s__Clostridioides difficile	Isolate taxonomy	geNomad v1.1.0 (10.5281/zenodo.7015982)
IMGVR_UViG_2541047393_000007	2541047393	2541129052	whole	;;;	vOTU_00223825	8850	Linear	0.9731	High-confidence	17.6	0	Genome fragment	14;14;0;14	r__Duplodnaviria;k__Heunggongvirae;p__Uroviricota;c__Caudoviricetes;;;;	geNomad	d__Bacteria;p__Firmicutes_A;c__Clostridia;o__Peptostreptococcales;f__Peptostreptococcaceae;g__Clostridioides;s__Clostridioides difficile	Isolate taxonomy	geNomad v1.1.0 (10.5281/zenodo.7015982)
IMGVR_UViG_2541047393_000004	2541047393	2541129070	whole	;;;	vOTU_00223651	26136	Linear	0.9809	High-confidence	52.47	0	Genome fragment	29;29;0;27	r__Duplodnaviria;k__Heunggongvirae;p__Uroviricota;c__Caudoviricetes;;;;	geNomad	d__Bacteria;p__Firmicutes_A;c__Clostridia;o__Peptostreptococcales;f__Peptostreptococcaceae;g__Clostridioides;s__Clostridioides difficile	Isolate taxonomy	geNomad v1.1.0 (10.5281/zenodo.7015982)
IMGVR_UViG_2541047393_000006	2541047393	2541129071	whole	;;;	vOTU_00223921	4260	Linear	0.9757	High-confidence	8.28	0	Genome fragment	9;9;0;7	r__Duplodnaviria;k__Heunggongvirae;p__Uroviricota;c__Caudoviricetes;;;;	geNomad	d__Bacteria;p__Firmicutes_A;c__Clostridia;o__Peptostreptococcales;f__Peptostreptococcaceae;g__Clostridioides;s__Clostridioides difficile	Isolate taxonomy	geNomad v1.1.0 (10.5281/zenodo.7015982)
IMGVR_UViG_2541047394_000002	2541047394	2541129083	whole	;;;	vOTU_00217951	5484	Direct terminal repeat	0.9822	High-confidence	67.23	0	Genome fragment	3;3;0;6	r__Monodnaviria;k__Sangervirae;p__Phixviricota;c__Malgrandaviricetes;o__Petitvirales;f__Microviridae;;	geNomad	d__Bacteria;p__Firmicutes_A;c__Clostridia;o__Peptostreptococcales;f__Peptostreptococcaceae;g__Clostridioides;s__Clostridioides difficile	Isolate taxonomy	geNomad v1.1.0 (10.5281/zenodo.7015982)
IMGVR_UViG_2541047394_000003	2541047394	2541129089	whole	;;;	vOTU_00223810	14611	Linear	0.8532	High-confidence	25.81	0	Genome fragment	17;17;0;7	r__Duplodnaviria;k__Heunggongvirae;p__Uroviricota;c__Caudoviricetes;;;;	geNomad	d__Bacteria;p__Firmicutes_A;c__Clostridia;o__Peptostreptococcales;f__Peptostreptococcaceae;g__Clostridioides;s__Clostridioides difficile	Isolate taxonomy	geNomad v1.1.0 (10.5281/zenodo.7015982)
IMGVR_UViG_2541047395_000003	2541047395	2541129134	whole	Host-associated;Human;Unclassified;Unclassified	vOTU_00217951	5485	Direct terminal repeat	0.9829	High-confidence	71.04	0	Genome fragment	4;4;0;7	r__Monodnaviria;k__Sangervirae;p__Phixviricota;c__Malgrandaviricetes;o__Petitvirales;f__Microviridae;;	geNomad	d__Bacteria;p__Firmicutes_A;c__Clostridia;o__Peptostreptococcales;f__Peptostreptococcaceae;g__Clostridioides;s__Clostridioides difficile	Isolate taxonomy	geNomad v1.1.0 (10.5281/zenodo.7015982)
IMGVR_UViG_2541047395_000005	2541047395	2541129154	whole	Host-associated;Human;Unclassified;Unclassified	vOTU_00223748	35296	Linear	0.9784	High-confidence	64.45	0	Genome fragment	57;57;0;46	r__Duplodnaviria;k__Heunggongvirae;p__Uroviricota;c__Caudoviricetes;;;;	geNomad	d__Bacteria;p__Firmicutes_A;c__Clostridia;o__Peptostreptococcales;f__Peptostreptococcaceae;g__Clostridioides;s__Clostridioides difficile	Isolate taxonomy	geNomad v1.1.0 (10.5281/zenodo.7015982)
IMGVR_UViG_2541047395_000007	2541047395	2541129155	whole	Host-associated;Human;Unclassified;Unclassified	vOTU_00223593	136633	Direct terminal repeat	0.9682	High-confidence	100	0	High-quality	179;178;1;113	r__Duplodnaviria;k__Heunggongvirae;p__Uroviricota;c__Caudoviricetes;;;;	geNomad	d__Bacteria;p__Firmicutes_A;c__Clostridia;o__Peptostreptococcales;f__Peptostreptococcaceae;g__Clostridioides;s__Clostridioides difficile	Isolate taxonomy	geNomad v1.1.0 (10.5281/zenodo.7015982)
IMGVR_UViG_2541047395_000008	2541047395	2541129177	whole	Host-associated;Human;Unclassified;Unclassified	vOTU_00223923	6670	Linear	0.9539	High-confidence	12.71	0	Genome fragment	9;9;0;7	r__Duplodnaviria;k__Heunggongvirae;p__Uroviricota;c__Caudoviricetes;;;;	geNomad	d__Bacteria;p__Firmicutes_A;c__Clostridia;o__Peptostreptococcales;f__Peptostreptococcaceae;g__Clostridioides;s__Clostridioides difficile	Isolate taxonomy	geNomad v1.1.0 (10.5281/zenodo.7015982)
IMGVR_UViG_2541047395_000004	2541047395	2541129178	whole	Host-associated;Human;Unclassified;Unclassified	vOTU_00223595	31683	Linear	0.9792	High-confidence	63.55	0	Genome fragment	43;43;0;37	r__Duplodnaviria;k__Heunggongvirae;p__Uroviricota;c__Caudoviricetes;;;;	geNomad	d__Bacteria;p__Firmicutes_A;c__Clostridia;o__Peptostreptococcales;f__Peptostreptococcaceae;g__Clostridioides;s__Clostridioides difficile	Isolate taxonomy	geNomad v1.1.0 (10.5281/zenodo.7015982)
IMGVR_UViG_2541047395_000006	2541047395	2541129179	whole	Host-associated;Human;Unclassified;Unclassified	vOTU_00223924	6160	Linear	0.9769	High-confidence	12.16	0	Genome fragment	15;15;0;11	r__Duplodnaviria;k__Heunggongvirae;p__Uroviricota;c__Caudoviricetes;;;;	geNomad	d__Bacteria;p__Firmicutes_A;c__Clostridia;o__Peptostreptococcales;f__Peptostreptococcaceae;g__Clostridioides;s__Clostridioides difficile	Isolate taxonomy	geNomad v1.1.0 (10.5281/zenodo.7015982)
IMGVR_UViG_2541047396_000003	2541047396	2541129188	whole	Host-associated;Human;Unclassified;Unclassified	vOTU_00217951	5525	Direct terminal repeat	0.9817	High-confidence	61.24	0	Genome fragment	3;3;0;6	r__Monodnaviria;k__Sangervirae;p__Phixviricota;c__Malgrandaviricetes;o__Petitvirales;f__Microviridae;;	geNomad	d__Bacteria;p__Firmicutes_A;c__Clostridia;o__Peptostreptococcales;f__Peptostreptococcaceae;g__Clostridioides;s__Clostridioides difficile	Isolate taxonomy	geNomad v1.1.0 (10.5281/zenodo.7015982)
IMGVR_UViG_2541047396_000005	2541047396	2541129199	whole	Host-associated;Human;Unclassified;Unclassified	vOTU_00223593	136474	Linear	0.9654	High-confidence	100	0	High-quality	176;175;1;113	r__Duplodnaviria;k__Heunggongvirae;p__Uroviricota;c__Caudoviricetes;;;;	geNomad	d__Bacteria;p__Firmicutes_A;c__Clostridia;o__Peptostreptococcales;f__Peptostreptococcaceae;g__Clostridioides;s__Clostridioides difficile	Isolate taxonomy	geNomad v1.1.0 (10.5281/zenodo.7015982)
IMGVR_UViG_2541047396_000004	2541047396	2541129206	whole	Host-associated;Human;Unclassified;Unclassified	vOTU_00223595	28404	Linear	0.9787	High-confidence	56.97	0	Genome fragment	34;34;0;29	r__Duplodnaviria;k__Heunggongvirae;p__Uroviricota;c__Caudoviricetes;;;;	geNomad	d__Bacteria;p__Firmicutes_A;c__Clostridia;o__Peptostreptococcales;f__Peptostreptococcaceae;g__Clostridioides;s__Clostridioides difficile	Isolate taxonomy	geNomad v1.1.0 (10.5281/zenodo.7015982)
IMGVR_UViG_2541047397_000002	2541047397	2541129211	whole	;;;	vOTU_00217951	5486	Direct terminal repeat	0.9822	High-confidence	67.25	0	Genome fragment	3;3;0;6	r__Monodnaviria;k__Sangervirae;p__Phixviricota;c__Malgrandaviricetes;o__Petitvirales;f__Microviridae;;	geNomad	d__Bacteria;p__Firmicutes_A;c__Clostridia;o__Peptostreptococcales;f__Peptostreptococcaceae;g__Clostridioides;s__Clostridioides difficile	Isolate taxonomy	geNomad v1.1.0 (10.5281/zenodo.7015982)
IMGVR_UViG_2541047397_000011	2541047397	2541129214	whole	;;;	vOTU_00223718	4118	Linear	0.8202	High-confidence	3.57	52.96	Genome fragment	7;7;0;3	r__Duplodnaviria;k__Heunggongvirae;p__Uroviricota;c__Caudoviricetes;;;;	geNomad	d__Bacteria;p__Firmicutes_A;c__Clostridia;o__Peptostreptococcales;f__Peptostreptococcaceae;g__Clostridioides;s__Clostridioides difficile	Isolate taxonomy	geNomad v1.1.0 (10.5281/zenodo.7015982)
IMGVR_UViG_2541047397_000007	2541047397	2541129235	whole	;;;	vOTU_00223919	13946	Linear	0.9663	High-confidence	25.36	0	Genome fragment	14;14;0;10	r__Duplodnaviria;k__Heunggongvirae;p__Uroviricota;c__Caudoviricetes;;;;	geNomad	d__Bacteria;p__Firmicutes_A;c__Clostridia;o__Peptostreptococcales;f__Peptostreptococcaceae;g__Clostridioides;s__Clostridioides difficile	Isolate taxonomy	geNomad v1.1.0 (10.5281/zenodo.7015982)
IMGVR_UViG_2541047397_000003	2541047397	2541129236	whole	;;;	vOTU_00223783	5518	Linear	0.9824	High-confidence	10.5	0	Genome fragment	7;7;0;7	r__Duplodnaviria;k__Heunggongvirae;p__Uroviricota;c__Caudoviricetes;;;;	geNomad	d__Bacteria;p__Firmicutes_A;c__Clostridia;o__Peptostreptococcales;f__Peptostreptococcaceae;g__Clostridioides;s__Clostridioides difficile	Isolate taxonomy	geNomad v1.1.0 (10.5281/zenodo.7015982)
IMGVR_UViG_2541047397_000010	2541047397	2541129257	whole	;;;	vOTU_00217926	5449	Linear	0.9494	High-confidence	10.4	0	Genome fragment	8;8;0;5	r__Duplodnaviria;k__Heunggongvirae;p__Uroviricota;c__Caudoviricetes;;;;	geNomad	d__Bacteria;p__Firmicutes_A;c__Clostridia;o__Peptostreptococcales;f__Peptostreptococcaceae;g__Clostridioides;s__Clostridioides difficile	Isolate taxonomy	geNomad v1.1.0 (10.5281/zenodo.7015982)
IMGVR_UViG_2541047397_000009	2541047397	2541129258	whole	;;;	vOTU_00223812	8780	Linear	0.9622	High-confidence	16.05	0	Genome fragment	11;11;0;10	r__Duplodnaviria;k__Heunggongvirae;p__Uroviricota;c__Caudoviricetes;;;;	geNomad	d__Bacteria;p__Firmicutes_A;c__Clostridia;o__Peptostreptococcales;f__Peptostreptococcaceae;g__Clostridioides;s__Clostridioides difficile	Isolate taxonomy	geNomad v1.1.0 (10.5281/zenodo.7015982)
IMGVR_UViG_2541047397_000005	2541047397	2541129260	whole	;;;	vOTU_00223918	6194	Linear	0.9799	High-confidence	12.43	0	Genome fragment	12;12;0;10	r__Duplodnaviria;k__Heunggongvirae;p__Uroviricota;c__Caudoviricetes;;;;	geNomad	d__Bacteria;p__Firmicutes_A;c__Clostridia;o__Peptostreptococcales;f__Peptostreptococcaceae;g__Clostridioides;s__Clostridioides difficile	Isolate taxonomy	geNomad v1.1.0 (10.5281/zenodo.7015982)
IMGVR_UViG_2541047397_000008	2541047397	2541129261	whole	;;;	vOTU_00223917	6340	Linear	0.9599	High-confidence	11.89	0	Genome fragment	13;13;0;7	r__Duplodnaviria;k__Heunggongvirae;p__Uroviricota;c__Caudoviricetes;;;;	geNomad	d__Bacteria;p__Firmicutes_A;c__Clostridia;o__Peptostreptococcales;f__Peptostreptococcaceae;g__Clostridioides;s__Clostridioides difficile	Isolate taxonomy	geNomad v1.1.0 (10.5281/zenodo.7015982)
IMGVR_UViG_2541047397_000006	2541047397	2541129262	whole	;;;	vOTU_00223817	4623	Linear	0.9664	High-confidence	8.83	0	Genome fragment	9;9;0;6	r__Duplodnaviria;k__Heunggongvirae;p__Uroviricota;c__Caudoviricetes;;;;	geNomad	d__Bacteria;p__Firmicutes_A;c__Clostridia;o__Peptostreptococcales;f__Peptostreptococcaceae;g__Clostridioides;s__Clostridioides difficile	Isolate taxonomy	geNomad v1.1.0 (10.5281/zenodo.7015982)
IMGVR_UViG_2541047397_000004	2541047397	2541129263	whole	;;;	vOTU_00223675	5430	Linear	0.9803	High-confidence	10.39	0	Genome fragment	10;10;0;9	r__Duplodnaviria;k__Heunggongvirae;p__Uroviricota;c__Caudoviricetes;;;;	geNomad	d__Bacteria;p__Firmicutes_A;c__Clostridia;o__Peptostreptococcales;f__Peptostreptococcaceae;g__Clostridioides;s__Clostridioides difficile	Isolate taxonomy	geNomad v1.1.0 (10.5281/zenodo.7015982)
IMGVR_UViG_2541047398_000001	2541047398	2541129318	whole	;;;	vOTU_00217951	5485	Direct terminal repeat	0.9821	High-confidence	67.24	0	Genome fragment	3;3;0;6	r__Monodnaviria;k__Sangervirae;p__Phixviricota;c__Malgrandaviricetes;o__Petitvirales;f__Microviridae;;	geNomad	d__Bacteria;p__Firmicutes_A;c__Clostridia;o__Peptostreptococcales;f__Peptostreptococcaceae;g__Clostridioides;s__Clostridioides difficile	Isolate taxonomy	geNomad v1.1.0 (10.5281/zenodo.7015982)
IMGVR_UViG_2541047399_000002	2541047399	2541129374	whole	Host-associated;Human;Digestive system;Large intestine	vOTU_00217951	5486	Linear	0.9821	High-confidence	67.25	0	Genome fragment	6;6;0;6	r__Monodnaviria;k__Sangervirae;p__Phixviricota;c__Malgrandaviricetes;o__Petitvirales;f__Microviridae;;	geNomad	d__Bacteria;p__Firmicutes_A;c__Clostridia;o__Peptostreptococcales;f__Peptostreptococcaceae;g__Clostridioides;s__Clostridioides difficile	Isolate taxonomy	geNomad v1.1.0 (10.5281/zenodo.7015982)
IMGVR_UViG_2541047400_000003	2541047400	2541129383	whole	Host-associated;Human;Digestive system;Large intestine	vOTU_00217951	5486	Direct terminal repeat	0.9829	High-confidence	67.8	0	Genome fragment	6;6;0;7	r__Monodnaviria;k__Sangervirae;p__Phixviricota;c__Malgrandaviricetes;o__Petitvirales;f__Microviridae;;	geNomad	d__Bacteria;p__Firmicutes_A;c__Clostridia;o__Peptostreptococcales;f__Peptostreptococcaceae;g__Clostridioides;s__Clostridioides difficile	Isolate taxonomy	geNomad v1.1.0 (10.5281/zenodo.7015982)
IMGVR_UViG_2541047400_000004	2541047400	2541129403	whole	Host-associated;Human;Digestive system;Large intestine	vOTU_00223926	14008	Linear	0.9824	High-confidence	25.38	0	Genome fragment	18;18;0;15	r__Duplodnaviria;k__Heunggongvirae;p__Uroviricota;c__Caudoviricetes;;;;	geNomad	d__Bacteria;p__Firmicutes_A;c__Clostridia;o__Peptostreptococcales;f__Peptostreptococcaceae;g__Clostridioides;s__Clostridioides difficile	Isolate taxonomy	geNomad v1.1.0 (10.5281/zenodo.7015982)
IMGVR_UViG_2541047401_000003	2541047401	2541129443	1-14048	;;;	vOTU_00223810	14048	Provirus	0.8824	High-confidence	21.52	26.98	Genome fragment	18;18;0;7	r__Duplodnaviria;k__Heunggongvirae;p__Uroviricota;c__Caudoviricetes;;;;	geNomad	d__Bacteria;p__Firmicutes_A;c__Clostridia;o__Peptostreptococcales;f__Peptostreptococcaceae;g__Clostridioides;s__Clostridioides difficile	Isolate taxonomy	geNomad v1.1.0 (10.5281/zenodo.7015982)
IMGVR_UViG_2541047401_000002	2541047401	2541129490	whole	;;;	vOTU_00217951	5491	Linear	0.9821	High-confidence	67.33	0	Genome fragment	3;3;0;6	r__Monodnaviria;k__Sangervirae;p__Phixviricota;c__Malgrandaviricetes;o__Petitvirales;f__Microviridae;;	geNomad	d__Bacteria;p__Firmicutes_A;c__Clostridia;o__Peptostreptococcales;f__Peptostreptococcaceae;g__Clostridioides;s__Clostridioides difficile	Isolate taxonomy	geNomad v1.1.0 (10.5281/zenodo.7015982)
IMGVR_UViG_2541047403_000006	2541047403	2541129591	whole	Host-associated;Human;Unclassified;Unclassified	vOTU_00223927	18074	Linear	0.9747	High-confidence	33.83	0	Genome fragment	31;31;0;23	r__Duplodnaviria;k__Heunggongvirae;p__Uroviricota;c__Caudoviricetes;;;;	geNomad	d__Bacteria;p__Firmicutes_A;c__Clostridia;o__Peptostreptococcales;f__Peptostreptococcaceae;g__Clostridioides;s__Clostridioides difficile	Isolate taxonomy	geNomad v1.1.0 (10.5281/zenodo.7015982)
IMGVR_UViG_2541047403_000007	2541047403	2541129592	whole	Host-associated;Human;Unclassified;Unclassified	vOTU_00223928	14885	Linear	0.9751	High-confidence	27.08	0	Genome fragment	16;16;0;12	r__Duplodnaviria;k__Heunggongvirae;p__Uroviricota;c__Caudoviricetes;;;;	geNomad	d__Bacteria;p__Firmicutes_A;c__Clostridia;o__Peptostreptococcales;f__Peptostreptococcaceae;g__Clostridioides;s__Clostridioides difficile	Isolate taxonomy	geNomad v1.1.0 (10.5281/zenodo.7015982)
IMGVR_UViG_2541047403_000005	2541047403	2541129623	whole	Host-associated;Human;Unclassified;Unclassified	vOTU_00223929	4976	Linear	0.9755	High-confidence	10.09	0	Genome fragment	8;8;0;8	r__Duplodnaviria;k__Heunggongvirae;p__Uroviricota;c__Caudoviricetes;;;;	geNomad	d__Bacteria;p__Firmicutes_A;c__Clostridia;o__Peptostreptococcales;f__Peptostreptococcaceae;g__Clostridioides;s__Clostridioides difficile	Isolate taxonomy	geNomad v1.1.0 (10.5281/zenodo.7015982)
IMGVR_UViG_2541047403_000004	2541047403	2541129624	whole	Host-associated;Human;Unclassified;Unclassified	vOTU_00223930	28415	Linear	0.9781	High-confidence	56.63	0	Genome fragment	36;36;0;29	r__Duplodnaviria;k__Heunggongvirae;p__Uroviricota;c__Caudoviricetes;;;;	geNomad	d__Bacteria;p__Firmicutes_A;c__Clostridia;o__Peptostreptococcales;f__Peptostreptococcaceae;g__Clostridioides;s__Clostridioides difficile	Isolate taxonomy	geNomad v1.1.0 (10.5281/zenodo.7015982)
IMGVR_UViG_2541047404_000003	2541047404	2541129653	whole	;;;	vOTU_00223765	6924	Linear	0.9778	High-confidence	18.66	0	Genome fragment	12;12;0;11	r__Duplodnaviria;k__Heunggongvirae;p__Uroviricota;c__Caudoviricetes;;;;	geNomad	d__Bacteria;p__Firmicutes_A;c__Clostridia;o__Peptostreptococcales;f__Peptostreptococcaceae;g__Clostridioides;s__Clostridioides difficile	Isolate taxonomy	geNomad v1.1.0 (10.5281/zenodo.7015982)
IMGVR_UViG_2541047404_000004	2541047404	2541129655	whole	;;;	vOTU_00223648	39150	Linear	0.9623	High-confidence	69.16	0	Genome fragment	58;58;0;42	r__Duplodnaviria;k__Heunggongvirae;p__Uroviricota;c__Caudoviricetes;;;;	geNomad	d__Bacteria;p__Firmicutes_A;c__Clostridia;o__Peptostreptococcales;f__Peptostreptococcaceae;g__Clostridioides;s__Clostridioides difficile	Isolate taxonomy	geNomad v1.1.0 (10.5281/zenodo.7015982)
IMGVR_UViG_2541047404_000002	2541047404	2541129680	whole	;;;	vOTU_00217951	5486	Direct terminal repeat	0.9826	High-confidence	65.1	0	Genome fragment	3;3;0;7	r__Monodnaviria;k__Sangervirae;p__Phixviricota;c__Malgrandaviricetes;o__Petitvirales;f__Microviridae;;	geNomad	d__Bacteria;p__Firmicutes_A;c__Clostridia;o__Peptostreptococcales;f__Peptostreptococcaceae;g__Clostridioides;s__Clostridioides difficile	Isolate taxonomy	geNomad v1.1.0 (10.5281/zenodo.7015982)
IMGVR_UViG_2541047405_000003	2541047405	2541129706	whole	Host-associated;Human;Unclassified;Unclassified	vOTU_00223686	24241	Linear	0.9728	High-confidence	44.08	0	Genome fragment	45;45;0;32	r__Duplodnaviria;k__Heunggongvirae;p__Uroviricota;c__Caudoviricetes;;;;	geNomad	d__Bacteria;p__Firmicutes_A;c__Clostridia;o__Peptostreptococcales;f__Peptostreptococcaceae;g__Clostridioides;s__Clostridioides difficile	Isolate taxonomy	geNomad v1.1.0 (10.5281/zenodo.7015982)
IMGVR_UViG_2541047405_000002	2541047405	2541129734	whole	Host-associated;Human;Unclassified;Unclassified	vOTU_00217951	5485	Direct terminal repeat	0.9828	High-confidence	68.3	0	Genome fragment	7;7;0;7	r__Monodnaviria;k__Sangervirae;p__Phixviricota;c__Malgrandaviricetes;o__Petitvirales;f__Microviridae;;	geNomad	d__Bacteria;p__Firmicutes_A;c__Clostridia;o__Peptostreptococcales;f__Peptostreptococcaceae;g__Clostridioides;s__Clostridioides difficile	Isolate taxonomy	geNomad v1.1.0 (10.5281/zenodo.7015982)
IMGVR_UViG_2541047406_000002	2541047406	2541129735	whole	;;;	vOTU_00217951	5495	Linear	0.982	High-confidence	65.06	0	Genome fragment	3;3;0;6	r__Monodnaviria;k__Sangervirae;p__Phixviricota;c__Malgrandaviricetes;o__Petitvirales;f__Microviridae;;	geNomad	d__Bacteria;p__Firmicutes_A;c__Clostridia;o__Peptostreptococcales;f__Peptostreptococcaceae;g__Clostridioides;s__Clostridioides difficile	Isolate taxonomy	geNomad v1.1.0 (10.5281/zenodo.7015982)
IMGVR_UViG_2541047406_000003	2541047406	2541129743	whole	;;;	vOTU_00223810	15468	Direct terminal repeat	0.8388	High-confidence	27.33	0	Genome fragment	22;22;0;7	r__Duplodnaviria;k__Heunggongvirae;p__Uroviricota;c__Caudoviricetes;;;;	geNomad	d__Bacteria;p__Firmicutes_A;c__Clostridia;o__Peptostreptococcales;f__Peptostreptococcaceae;g__Clostridioides;s__Clostridioides difficile	Isolate taxonomy	geNomad v1.1.0 (10.5281/zenodo.7015982)
IMGVR_UViG_2541047407_000005	2541047407	2541129802	whole	;;;	vOTU_00223931	5563	Linear	0.9829	High-confidence	11	0	Genome fragment	13;13;0;12	r__Duplodnaviria;k__Heunggongvirae;p__Uroviricota;c__Caudoviricetes;;;;	geNomad	d__Bacteria;p__Firmicutes_A;c__Clostridia;o__Peptostreptococcales;f__Peptostreptococcaceae;g__Clostridioides;s__Clostridioides difficile	Isolate taxonomy	geNomad v1.1.0 (10.5281/zenodo.7015982)
IMGVR_UViG_2541047407_000015	2541047407	2541129803	whole	;;;	vOTU_00223932	8667	Linear	0.9502	High-confidence	16.75	0	Genome fragment	15;15;0;8	r__Duplodnaviria;k__Heunggongvirae;p__Uroviricota;c__Caudoviricetes;;;;	geNomad	d__Bacteria;p__Firmicutes_A;c__Clostridia;o__Peptostreptococcales;f__Peptostreptococcaceae;g__Clostridioides;s__Clostridioides difficile	Isolate taxonomy	geNomad v1.1.0 (10.5281/zenodo.7015982)
IMGVR_UViG_2541047407_000013	2541047407	2541129804	whole	;;;	vOTU_00223933	16277	Linear	0.9696	High-confidence	27.89	0	Genome fragment	23;23;0;17	r__Duplodnaviria;k__Heunggongvirae;p__Uroviricota;c__Caudoviricetes;;;;	geNomad	d__Bacteria;p__Firmicutes_A;c__Clostridia;o__Peptostreptococcales;f__Peptostreptococcaceae;g__Clostridioides;s__Clostridioides difficile	Isolate taxonomy	geNomad v1.1.0 (10.5281/zenodo.7015982)
IMGVR_UViG_2541047407_000010	2541047407	2541129805	whole	;;;	vOTU_00223934	4830	Linear	0.9765	High-confidence	9.05	0	Genome fragment	9;9;0;5	r__Duplodnaviria;k__Heunggongvirae;p__Uroviricota;c__Caudoviricetes;;;;	geNomad	d__Bacteria;p__Firmicutes_A;c__Clostridia;o__Peptostreptococcales;f__Peptostreptococcaceae;g__Clostridioides;s__Clostridioides difficile	Isolate taxonomy	geNomad v1.1.0 (10.5281/zenodo.7015982)
IMGVR_UViG_2541047407_000007	2541047407	2541129806	whole	;;;	vOTU_00223935	6525	Linear	0.9821	High-confidence	13.13	0	Genome fragment	12;12;0;11	r__Duplodnaviria;k__Heunggongvirae;p__Uroviricota;c__Caudoviricetes;;;;	geNomad	d__Bacteria;p__Firmicutes_A;c__Clostridia;o__Peptostreptococcales;f__Peptostreptococcaceae;g__Clostridioides;s__Clostridioides difficile	Isolate taxonomy	geNomad v1.1.0 (10.5281/zenodo.7015982)
IMGVR_UViG_2541047407_000012	2541047407	2541129809	whole	;;;	vOTU_00223937	8922	Linear	0.977	High-confidence	16.22	0	Genome fragment	10;10;0;10	r__Duplodnaviria;k__Heunggongvirae;p__Uroviricota;c__Caudoviricetes;;;;	geNomad	d__Bacteria;p__Firmicutes_A;c__Clostridia;o__Peptostreptococcales;f__Peptostreptococcaceae;g__Clostridioides;s__Clostridioides difficile	Isolate taxonomy	geNomad v1.1.0 (10.5281/zenodo.7015982)
IMGVR_UViG_2541047407_000009	2541047407	2541129810	whole	;;;	vOTU_00223938	34119	Linear	0.9787	High-confidence	68.37	0	Genome fragment	43;43;0;38	r__Duplodnaviria;k__Heunggongvirae;p__Uroviricota;c__Caudoviricetes;;;;	geNomad	d__Bacteria;p__Firmicutes_A;c__Clostridia;o__Peptostreptococcales;f__Peptostreptococcaceae;g__Clostridioides;s__Clostridioides difficile	Isolate taxonomy	geNomad v1.1.0 (10.5281/zenodo.7015982)
IMGVR_UViG_2541047407_000017	2541047407	2541129813	whole	;;;	vOTU_00223575	18961	Linear	0.9285	High-confidence	44.91	0	Genome fragment	25;25;0;10	r__Duplodnaviria;k__Heunggongvirae;p__Uroviricota;c__Caudoviricetes;;;;	geNomad	d__Bacteria;p__Firmicutes_A;c__Clostridia;o__Peptostreptococcales;f__Peptostreptococcaceae;g__Clostridioides;s__Clostridioides difficile	Isolate taxonomy	geNomad v1.1.0 (10.5281/zenodo.7015982)
IMGVR_UViG_2541047407_000008	2541047407	2541129828	whole	;;;	vOTU_00223939	4643	Linear	0.9804	High-confidence	9.12	0	Genome fragment	8;8;0;6	r__Duplodnaviria;k__Heunggongvirae;p__Uroviricota;c__Caudoviricetes;;;;	geNomad	d__Bacteria;p__Firmicutes_A;c__Clostridia;o__Peptostreptococcales;f__Peptostreptococcaceae;g__Clostridioides;s__Clostridioides difficile	Isolate taxonomy	geNomad v1.1.0 (10.5281/zenodo.7015982)
IMGVR_UViG_2541047407_000006	2541047407	2541129831	whole	;;;	vOTU_00223940	5477	Linear	0.9823	High-confidence	11	0	Genome fragment	8;8;0;8	r__Duplodnaviria;k__Heunggongvirae;p__Uroviricota;c__Caudoviricetes;;;;	geNomad	d__Bacteria;p__Firmicutes_A;c__Clostridia;o__Peptostreptococcales;f__Peptostreptococcaceae;g__Clostridioides;s__Clostridioides difficile	Isolate taxonomy	geNomad v1.1.0 (10.5281/zenodo.7015982)
IMGVR_UViG_2541047407_000011	2541047407	2541129832	whole	;;;	vOTU_00223941	5497	Linear	0.9756	High-confidence	10.56	0	Genome fragment	10;10;0;8	r__Duplodnaviria;k__Heunggongvirae;p__Uroviricota;c__Caudoviricetes;;;;	geNomad	d__Bacteria;p__Firmicutes_A;c__Clostridia;o__Peptostreptococcales;f__Peptostreptococcaceae;g__Clostridioides;s__Clostridioides difficile	Isolate taxonomy	geNomad v1.1.0 (10.5281/zenodo.7015982)
IMGVR_UViG_2541047407_000014	2541047407	2541129833	whole	;;;	vOTU_00223942	4675	Linear	0.9671	High-confidence	8.99	0	Genome fragment	10;10;0;8	r__Duplodnaviria;k__Heunggongvirae;p__Uroviricota;c__Caudoviricetes;;;;	geNomad	d__Bacteria;p__Firmicutes_A;c__Clostridia;o__Peptostreptococcales;f__Peptostreptococcaceae;g__Clostridioides;s__Clostridioides difficile	Isolate taxonomy	geNomad v1.1.0 (10.5281/zenodo.7015982)
IMGVR_UViG_2541047407_000004	2541047407	2541129844	whole	;;;	vOTU_00217951	5486	Direct terminal repeat	0.9829	High-confidence	61	0	Genome fragment	5;5;0;7	r__Monodnaviria;k__Sangervirae;p__Phixviricota;c__Malgrandaviricetes;o__Petitvirales;f__Microviridae;;	geNomad	d__Bacteria;p__Firmicutes_A;c__Clostridia;o__Peptostreptococcales;f__Peptostreptococcaceae;g__Clostridioides;s__Clostridioides difficile	Isolate taxonomy	geNomad v1.1.0 (10.5281/zenodo.7015982)
IMGVR_UViG_2541047408_000007	2541047408	2541129858	whole	Host-associated;Human;Unclassified;Unclassified	vOTU_00223899	19808	Linear	0.9807	High-confidence	36.03	0	Genome fragment	32;32;0;28	r__Duplodnaviria;k__Heunggongvirae;p__Uroviricota;c__Caudoviricetes;;;;	geNomad	d__Bacteria;p__Firmicutes_A;c__Clostridia;o__Peptostreptococcales;f__Peptostreptococcaceae;g__Clostridioides;s__Clostridioides difficile	Isolate taxonomy	geNomad v1.1.0 (10.5281/zenodo.7015982)
IMGVR_UViG_2541047408_000009	2541047408	2541129859	whole	Host-associated;Human;Unclassified;Unclassified	vOTU_00223891	22997	Linear	0.9695	High-confidence	41.82	0	Genome fragment	32;32;0;23	r__Duplodnaviria;k__Heunggongvirae;p__Uroviricota;c__Caudoviricetes;;;;	geNomad	d__Bacteria;p__Firmicutes_A;c__Clostridia;o__Peptostreptococcales;f__Peptostreptococcaceae;g__Clostridioides;s__Clostridioides difficile	Isolate taxonomy	geNomad v1.1.0 (10.5281/zenodo.7015982)
IMGVR_UViG_2541047408_000011	2541047408	2541129860	whole	Host-associated;Human;Unclassified;Unclassified	vOTU_00223822	7879	Linear	0.9639	High-confidence	17.12	0	Genome fragment	13;13;0;11	r__Duplodnaviria;k__Heunggongvirae;p__Uroviricota;c__Caudoviricetes;;;;	geNomad	d__Bacteria;p__Firmicutes_A;c__Clostridia;o__Peptostreptococcales;f__Peptostreptococcaceae;g__Clostridioides;s__Clostridioides difficile	Isolate taxonomy	geNomad v1.1.0 (10.5281/zenodo.7015982)
IMGVR_UViG_2541047408_000005	2541047408	2541129868	whole	Host-associated;Human;Unclassified;Unclassified	vOTU_00217923	15972	Linear	0.9819	High-confidence	29.07	0	Genome fragment	24;24;0;20	r__Duplodnaviria;k__Heunggongvirae;p__Uroviricota;c__Caudoviricetes;;;;	geNomad	d__Bacteria;p__Firmicutes_A;c__Clostridia;o__Peptostreptococcales;f__Peptostreptococcaceae;g__Clostridioides;s__Clostridioides difficile	Isolate taxonomy	geNomad v1.1.0 (10.5281/zenodo.7015982)
IMGVR_UViG_2541047408_000008	2541047408	2541129869	whole	Host-associated;Human;Unclassified;Unclassified	vOTU_00223943	7397	Linear	0.9732	High-confidence	15.22	0	Genome fragment	9;9;0;6	r__Duplodnaviria;k__Heunggongvirae;p__Uroviricota;c__Caudoviricetes;;;;	geNomad	d__Bacteria;p__Firmicutes_A;c__Clostridia;o__Peptostreptococcales;f__Peptostreptococcaceae;g__Clostridioides;s__Clostridioides difficile	Isolate taxonomy	geNomad v1.1.0 (10.5281/zenodo.7015982)
IMGVR_UViG_2541047408_000010	2541047408	2541129870	whole	Host-associated;Human;Unclassified;Unclassified	vOTU_00223944	131042	Linear	0.9657	High-confidence	98.79	0	High-quality	186;186;0;111	r__Duplodnaviria;k__Heunggongvirae;p__Uroviricota;c__Caudoviricetes;;;;	geNomad	d__Bacteria;p__Firmicutes_A;c__Clostridia;o__Peptostreptococcales;f__Peptostreptococcaceae;g__Clostridioides;s__Clostridioides difficile	Isolate taxonomy	geNomad v1.1.0 (10.5281/zenodo.7015982)
IMGVR_UViG_2541047408_000006	2541047408	2541129874	whole	Host-associated;Human;Unclassified;Unclassified	vOTU_00217951	5871	Direct terminal repeat	0.982	High-confidence	72.03	0	Genome fragment	4;4;0;6	r__Monodnaviria;k__Sangervirae;p__Phixviricota;c__Malgrandaviricetes;o__Petitvirales;f__Microviridae;;	geNomad	d__Bacteria;p__Firmicutes_A;c__Clostridia;o__Peptostreptococcales;f__Peptostreptococcaceae;g__Clostridioides;s__Clostridioides difficile	Isolate taxonomy	geNomad v1.1.0 (10.5281/zenodo.7015982)
IMGVR_UViG_2541047409_000003	2541047409	2541129916	whole	;;;	vOTU_00223641	40945	Direct terminal repeat	0.9763	High-confidence	100	0	High-quality	52;52;0;42	r__Duplodnaviria;k__Heunggongvirae;p__Uroviricota;c__Caudoviricetes;;;g__Leicestervirus;	vOTU with RefSeq genome	d__Bacteria;p__Firmicutes_A;c__Clostridia;o__Peptostreptococcales;f__Peptostreptococcaceae;g__Clostridioides;s__Clostridioides difficile	Isolate taxonomy	geNomad v1.1.0 (10.5281/zenodo.7015982)
IMGVR_UViG_2541047409_000002	2541047409	2541129921	whole	;;;	vOTU_00217951	5486	Direct terminal repeat	0.9828	High-confidence	61.04	0	Genome fragment	3;3;0;7	r__Monodnaviria;k__Sangervirae;p__Phixviricota;c__Malgrandaviricetes;o__Petitvirales;f__Microviridae;;	geNomad	d__Bacteria;p__Firmicutes_A;c__Clostridia;o__Peptostreptococcales;f__Peptostreptococcaceae;g__Clostridioides;s__Clostridioides difficile	Isolate taxonomy	geNomad v1.1.0 (10.5281/zenodo.7015982)
IMGVR_UViG_2541047410_000014	2541047410	2541129933	whole	;;;	vOTU_00223568	7973	Linear	0.9745	High-confidence	15.31	0	Genome fragment	17;17;0;13	r__Duplodnaviria;k__Heunggongvirae;p__Uroviricota;c__Caudoviricetes;;;;	geNomad	d__Bacteria;p__Firmicutes_A;c__Clostridia;o__Peptostreptococcales;f__Peptostreptococcaceae;g__Clostridioides;s__Clostridioides difficile	Isolate taxonomy	geNomad v1.1.0 (10.5281/zenodo.7015982)
IMGVR_UViG_2541047410_000016	2541047410	2541129935	whole	;;;	vOTU_00223945	21658	Linear	0.9635	High-confidence	37.11	0	Genome fragment	26;26;0;16	r__Duplodnaviria;k__Heunggongvirae;p__Uroviricota;c__Caudoviricetes;;;;	geNomad	d__Bacteria;p__Firmicutes_A;c__Clostridia;o__Peptostreptococcales;f__Peptostreptococcaceae;g__Clostridioides;s__Clostridioides difficile	Isolate taxonomy	geNomad v1.1.0 (10.5281/zenodo.7015982)
IMGVR_UViG_2541047410_000006	2541047410	2541129936	whole	;;;	vOTU_00223935	6348	Linear	0.9818	High-confidence	13	0	Genome fragment	13;13;0;10	r__Duplodnaviria;k__Heunggongvirae;p__Uroviricota;c__Caudoviricetes;;;;	geNomad	d__Bacteria;p__Firmicutes_A;c__Clostridia;o__Peptostreptococcales;f__Peptostreptococcaceae;g__Clostridioides;s__Clostridioides difficile	Isolate taxonomy	geNomad v1.1.0 (10.5281/zenodo.7015982)
IMGVR_UViG_2541047410_000008	2541047410	2541129937	whole	;;;	vOTU_00223946	5132	Linear	0.9812	High-confidence	10.37	0	Genome fragment	10;10;0;10	r__Duplodnaviria;k__Heunggongvirae;p__Uroviricota;c__Caudoviricetes;;;;	geNomad	d__Bacteria;p__Firmicutes_A;c__Clostridia;o__Peptostreptococcales;f__Peptostreptococcaceae;g__Clostridioides;s__Clostridioides difficile	Isolate taxonomy	geNomad v1.1.0 (10.5281/zenodo.7015982)
IMGVR_UViG_2541047410_000007	2541047410	2541129939	whole	;;;	vOTU_00223769	24806	Linear	0.9818	High-confidence	49.43	0	Genome fragment	30;30;0;27	r__Duplodnaviria;k__Heunggongvirae;p__Uroviricota;c__Caudoviricetes;;;;	geNomad	d__Bacteria;p__Firmicutes_A;c__Clostridia;o__Peptostreptococcales;f__Peptostreptococcaceae;g__Clostridioides;s__Clostridioides difficile	Isolate taxonomy	geNomad v1.1.0 (10.5281/zenodo.7015982)
IMGVR_UViG_2541047410_000010	2541047410	2541129940	whole	;;;	vOTU_00223947	30914	Linear	0.9796	High-confidence	63.89	0	Genome fragment	46;46;0;37	r__Duplodnaviria;k__Heunggongvirae;p__Uroviricota;c__Caudoviricetes;;;;	geNomad	d__Bacteria;p__Firmicutes_A;c__Clostridia;o__Peptostreptococcales;f__Peptostreptococcaceae;g__Clostridioides;s__Clostridioides difficile	Isolate taxonomy	geNomad v1.1.0 (10.5281/zenodo.7015982)
IMGVR_UViG_2541047410_000017	2541047410	2541129941	whole	;;;	vOTU_00217926	5256	Linear	0.9463	High-confidence	10.02	0	Genome fragment	7;7;0;5	r__Duplodnaviria;k__Heunggongvirae;p__Uroviricota;c__Caudoviricetes;;;;	geNomad	d__Bacteria;p__Firmicutes_A;c__Clostridia;o__Peptostreptococcales;f__Peptostreptococcaceae;g__Clostridioides;s__Clostridioides difficile	Isolate taxonomy	geNomad v1.1.0 (10.5281/zenodo.7015982)
IMGVR_UViG_2541047410_000012	2541047410	2541129974	whole	;;;	vOTU_00223950	6127	Linear	0.976	High-confidence	11.76	0	Genome fragment	15;15;0;10	r__Duplodnaviria;k__Heunggongvirae;p__Uroviricota;c__Caudoviricetes;;;;	geNomad	d__Bacteria;p__Firmicutes_A;c__Clostridia;o__Peptostreptococcales;f__Peptostreptococcaceae;g__Clostridioides;s__Clostridioides difficile	Isolate taxonomy	geNomad v1.1.0 (10.5281/zenodo.7015982)
IMGVR_UViG_2541047410_000013	2541047410	2541129986	whole	;;;	vOTU_00223641	36687	Linear	0.9749	High-confidence	88.33	0	Genome fragment	51;51;0;41	r__Duplodnaviria;k__Heunggongvirae;p__Uroviricota;c__Caudoviricetes;;;g__Leicestervirus;	vOTU with RefSeq genome	d__Bacteria;p__Firmicutes_A;c__Clostridia;o__Peptostreptococcales;f__Peptostreptococcaceae;g__Clostridioides;s__Clostridioides difficile	Isolate taxonomy	geNomad v1.1.0 (10.5281/zenodo.7015982)
IMGVR_UViG_2541047410_000009	2541047410	2541129988	whole	;;;	vOTU_00223909	4205	Linear	0.9804	High-confidence	10.12	0	Genome fragment	4;4;0;3	r__Duplodnaviria;k__Heunggongvirae;p__Uroviricota;c__Caudoviricetes;;;;	geNomad	d__Bacteria;p__Firmicutes_A;c__Clostridia;o__Peptostreptococcales;f__Peptostreptococcaceae;g__Clostridioides;s__Clostridioides difficile	Isolate taxonomy	geNomad v1.1.0 (10.5281/zenodo.7015982)
IMGVR_UViG_2541047410_000005	2541047410	2541129989	whole	;;;	vOTU_00217951	5486	Direct terminal repeat	0.9828	High-confidence	67.26	0	Genome fragment	6;6;0;6	r__Monodnaviria;k__Sangervirae;p__Phixviricota;c__Malgrandaviricetes;o__Petitvirales;f__Microviridae;;	geNomad	d__Bacteria;p__Firmicutes_A;c__Clostridia;o__Peptostreptococcales;f__Peptostreptococcaceae;g__Clostridioides;s__Clostridioides difficile	Isolate taxonomy	geNomad v1.1.0 (10.5281/zenodo.7015982)
IMGVR_UViG_2541047411_000007	2541047411	2541130005	whole	Host-associated;Human;Unclassified;Unclassified	vOTU_00223951	8139	Linear	0.978	High-confidence	18.71	0	Genome fragment	17;17;0;13	r__Duplodnaviria;k__Heunggongvirae;p__Uroviricota;c__Caudoviricetes;;;;	geNomad	d__Bacteria;p__Firmicutes_A;c__Clostridia;o__Peptostreptococcales;f__Peptostreptococcaceae;g__Clostridioides;s__Clostridioides difficile	Isolate taxonomy	geNomad v1.1.0 (10.5281/zenodo.7015982)
IMGVR_UViG_2541047411_000009	2541047411	2541130027	whole	Host-associated;Human;Unclassified;Unclassified	vOTU_00223952	4349	Linear	0.9531	High-confidence	9.03	0	Genome fragment	8;8;0;6	r__Duplodnaviria;k__Heunggongvirae;p__Uroviricota;c__Caudoviricetes;;;;	geNomad	d__Bacteria;p__Firmicutes_A;c__Clostridia;o__Peptostreptococcales;f__Peptostreptococcaceae;g__Clostridioides;s__Clostridioides difficile	Isolate taxonomy	geNomad v1.1.0 (10.5281/zenodo.7015982)
IMGVR_UViG_2541047411_000003	2541047411	2541130036	whole	Host-associated;Human;Unclassified;Unclassified	vOTU_00217951	5486	Direct terminal repeat	0.9827	High-confidence	61	0	Genome fragment	7;7;0;7	r__Monodnaviria;k__Sangervirae;p__Phixviricota;c__Malgrandaviricetes;o__Petitvirales;f__Microviridae;;	geNomad	d__Bacteria;p__Firmicutes_A;c__Clostridia;o__Peptostreptococcales;f__Peptostreptococcaceae;g__Clostridioides;s__Clostridioides difficile	Isolate taxonomy	geNomad v1.1.0 (10.5281/zenodo.7015982)
IMGVR_UViG_2541047411_000006	2541047411	2541130037	whole	Host-associated;Human;Unclassified;Unclassified	vOTU_00223570	7179	Linear	0.9793	High-confidence	14.41	0	Genome fragment	11;11;0;10	r__Duplodnaviria;k__Heunggongvirae;p__Uroviricota;c__Caudoviricetes;;;;	geNomad	d__Bacteria;p__Firmicutes_A;c__Clostridia;o__Peptostreptococcales;f__Peptostreptococcaceae;g__Clostridioides;s__Clostridioides difficile	Isolate taxonomy	geNomad v1.1.0 (10.5281/zenodo.7015982)
IMGVR_UViG_2541047411_000005	2541047411	2541130038	whole	Host-associated;Human;Unclassified;Unclassified	vOTU_00223938	8330	Linear	0.9793	High-confidence	16.58	0	Genome fragment	8;8;0;5	r__Duplodnaviria;k__Heunggongvirae;p__Uroviricota;c__Caudoviricetes;;;;	geNomad	d__Bacteria;p__Firmicutes_A;c__Clostridia;o__Peptostreptococcales;f__Peptostreptococcaceae;g__Clostridioides;s__Clostridioides difficile	Isolate taxonomy	geNomad v1.1.0 (10.5281/zenodo.7015982)
IMGVR_UViG_2541047411_000004	2541047411	2541130042	whole	Host-associated;Human;Unclassified;Unclassified	vOTU_00223953	12025	Linear	0.9826	High-confidence	23.93	0	Genome fragment	13;13;0;10	r__Duplodnaviria;k__Heunggongvirae;p__Uroviricota;c__Caudoviricetes;;;;	geNomad	d__Bacteria;p__Firmicutes_A;c__Clostridia;o__Peptostreptococcales;f__Peptostreptococcaceae;g__Clostridioides;s__Clostridioides difficile	Isolate taxonomy	geNomad v1.1.0 (10.5281/zenodo.7015982)
IMGVR_UViG_2541047411_000008	2541047411	2541130043	whole	Host-associated;Human;Unclassified;Unclassified	vOTU_00223722	4909	Linear	0.9768	High-confidence	10.13	0	Genome fragment	10;10;0;6	r__Duplodnaviria;k__Heunggongvirae;p__Uroviricota;c__Caudoviricetes;;;;	geNomad	d__Bacteria;p__Firmicutes_A;c__Clostridia;o__Peptostreptococcales;f__Peptostreptococcaceae;g__Clostridioides;s__Clostridioides difficile	Isolate taxonomy	geNomad v1.1.0 (10.5281/zenodo.7015982)
IMGVR_UViG_2541047412_000004	2541047412	2541130069	whole	;;;	vOTU_00223664	4794	Linear	0.9796	High-confidence	9.38	0	Genome fragment	6;6;0;6	r__Duplodnaviria;k__Heunggongvirae;p__Uroviricota;c__Caudoviricetes;;;;	geNomad	d__Bacteria;p__Firmicutes_A;c__Clostridia;o__Peptostreptococcales;f__Peptostreptococcaceae;g__Clostridioides;s__Clostridioides difficile	Isolate taxonomy	geNomad v1.1.0 (10.5281/zenodo.7015982)
IMGVR_UViG_2541047412_000005	2541047412	2541130089	whole	;;;	vOTU_00223954	7093	Linear	0.9555	High-confidence	12.24	0	Genome fragment	11;11;0;3	r__Duplodnaviria;k__Heunggongvirae;p__Uroviricota;c__Caudoviricetes;;;;	geNomad	d__Bacteria;p__Firmicutes_A;c__Clostridia;o__Peptostreptococcales;f__Peptostreptococcaceae;g__Clostridioides;s__Clostridioides difficile	Isolate taxonomy	geNomad v1.1.0 (10.5281/zenodo.7015982)
IMGVR_UViG_2541047412_000003	2541047412	2541130095	whole	;;;	vOTU_00223858	6247	Linear	0.9824	High-confidence	11.39	0	Genome fragment	11;11;0;11	r__Duplodnaviria;k__Heunggongvirae;p__Uroviricota;c__Caudoviricetes;;;;	geNomad	d__Bacteria;p__Firmicutes_A;c__Clostridia;o__Peptostreptococcales;f__Peptostreptococcaceae;g__Clostridioides;s__Clostridioides difficile	Isolate taxonomy	geNomad v1.1.0 (10.5281/zenodo.7015982)
IMGVR_UViG_2541047412_000002	2541047412	2541130105	whole	;;;	vOTU_00217951	5542	Linear	0.9825	High-confidence	69.79	0	Genome fragment	6;6;0;6	r__Monodnaviria;k__Sangervirae;p__Phixviricota;c__Malgrandaviricetes;o__Petitvirales;f__Microviridae;;	geNomad	d__Bacteria;p__Firmicutes_A;c__Clostridia;o__Peptostreptococcales;f__Peptostreptococcaceae;g__Clostridioides;s__Clostridioides difficile	Isolate taxonomy	geNomad v1.1.0 (10.5281/zenodo.7015982)
IMGVR_UViG_2541047413_000004	2541047413	2541130108	whole	Host-associated;Human;Unclassified;Unclassified	vOTU_00217951	5483	Direct terminal repeat	0.9827	High-confidence	67.22	0	Genome fragment	3;3;0;6	r__Monodnaviria;k__Sangervirae;p__Phixviricota;c__Malgrandaviricetes;o__Petitvirales;f__Microviridae;;	geNomad	d__Bacteria;p__Firmicutes_A;c__Clostridia;o__Peptostreptococcales;f__Peptostreptococcaceae;g__Clostridioides;s__Clostridioides difficile	Isolate taxonomy	geNomad v1.1.0 (10.5281/zenodo.7015982)
IMGVR_UViG_2541047413_000007	2541047413	2541130115	whole	Host-associated;Human;Unclassified;Unclassified	vOTU_00223810	14959	Linear	0.8503	High-confidence	26.43	0	Genome fragment	22;22;0;8	r__Duplodnaviria;k__Heunggongvirae;p__Uroviricota;c__Caudoviricetes;;;;	geNomad	d__Bacteria;p__Firmicutes_A;c__Clostridia;o__Peptostreptococcales;f__Peptostreptococcaceae;g__Clostridioides;s__Clostridioides difficile	Isolate taxonomy	geNomad v1.1.0 (10.5281/zenodo.7015982)
IMGVR_UViG_2541047413_000005	2541047413	2541130128	whole	Host-associated;Human;Unclassified;Unclassified	vOTU_00223632	5848	Linear	0.9824	High-confidence	11.46	0	Genome fragment	14;14;0;12	r__Duplodnaviria;k__Heunggongvirae;p__Uroviricota;c__Caudoviricetes;;;;	geNomad	d__Bacteria;p__Firmicutes_A;c__Clostridia;o__Peptostreptococcales;f__Peptostreptococcaceae;g__Clostridioides;s__Clostridioides difficile	Isolate taxonomy	geNomad v1.1.0 (10.5281/zenodo.7015982)
IMGVR_UViG_2541047413_000006	2541047413	2541130131	whole	Host-associated;Human;Unclassified;Unclassified	vOTU_00223592	31078	Linear	0.9793	High-confidence	56.7	0	Genome fragment	47;47;0;36	r__Duplodnaviria;k__Heunggongvirae;p__Uroviricota;c__Caudoviricetes;;;;	geNomad	d__Bacteria;p__Firmicutes_A;c__Clostridia;o__Peptostreptococcales;f__Peptostreptococcaceae;g__Clostridioides;s__Clostridioides difficile	Isolate taxonomy	geNomad v1.1.0 (10.5281/zenodo.7015982)
IMGVR_UViG_2541047414_000002	2541047414	2541130176	whole	Host-associated;Human;Unclassified;Unclassified	vOTU_00217951	5492	Linear	0.9823	High-confidence	67.34	0	Genome fragment	4;4;0;6	r__Monodnaviria;k__Sangervirae;p__Phixviricota;c__Malgrandaviricetes;o__Petitvirales;f__Microviridae;;	geNomad	d__Bacteria;p__Firmicutes_A;c__Clostridia;o__Peptostreptococcales;f__Peptostreptococcaceae;g__Clostridioides;s__Clostridioides difficile	Isolate taxonomy	geNomad v1.1.0 (10.5281/zenodo.7015982)
IMGVR_UViG_2541047415_000001	2541047415	2541130273	whole	;;;	vOTU_00217951	5486	Direct terminal repeat	0.9828	High-confidence	56.76	0	Genome fragment	7;7;0;7	r__Monodnaviria;k__Sangervirae;p__Phixviricota;c__Malgrandaviricetes;o__Petitvirales;f__Microviridae;;	geNomad	d__Bacteria;p__Firmicutes_A;c__Clostridia;o__Peptostreptococcales;f__Peptostreptococcaceae;g__Clostridioides;s__Clostridioides difficile	Isolate taxonomy	geNomad v1.1.0 (10.5281/zenodo.7015982)
IMGVR_UViG_2541047416_000004	2541047416	2541130294	whole	;;;	vOTU_00223912	8303	Linear	0.983	High-confidence	15.13	0	Genome fragment	15;15;0;15	r__Duplodnaviria;k__Heunggongvirae;p__Uroviricota;c__Caudoviricetes;;;;	geNomad	d__Bacteria;p__Firmicutes_A;c__Clostridia;o__Peptostreptococcales;f__Peptostreptococcaceae;g__Clostridioides;s__Clostridioides difficile	Isolate taxonomy	geNomad v1.1.0 (10.5281/zenodo.7015982)
IMGVR_UViG_2541047416_000008	2541047416	2541130297	whole	;;;	vOTU_00223575	19038	Linear	0.9349	High-confidence	45.08	0	Genome fragment	25;25;0;9	r__Duplodnaviria;k__Heunggongvirae;p__Uroviricota;c__Caudoviricetes;;;;	geNomad	d__Bacteria;p__Firmicutes_A;c__Clostridia;o__Peptostreptococcales;f__Peptostreptococcaceae;g__Clostridioides;s__Clostridioides difficile	Isolate taxonomy	geNomad v1.1.0 (10.5281/zenodo.7015982)
IMGVR_UViG_2541047416_000007	2541047416	2541130309	whole	;;;	vOTU_00223955	12136	Linear	0.9766	High-confidence	22.13	0	Genome fragment	14;14;0;11	r__Duplodnaviria;k__Heunggongvirae;p__Uroviricota;c__Caudoviricetes;;;;	geNomad	d__Bacteria;p__Firmicutes_A;c__Clostridia;o__Peptostreptococcales;f__Peptostreptococcaceae;g__Clostridioides;s__Clostridioides difficile	Isolate taxonomy	geNomad v1.1.0 (10.5281/zenodo.7015982)
IMGVR_UViG_2541047416_000003	2541047416	2541130315	whole	;;;	vOTU_00223603	6525	Linear	0.9832	High-confidence	11.89	0	Genome fragment	9;9;0;9	r__Duplodnaviria;k__Heunggongvirae;p__Uroviricota;c__Caudoviricetes;;;;	geNomad	d__Bacteria;p__Firmicutes_A;c__Clostridia;o__Peptostreptococcales;f__Peptostreptococcaceae;g__Clostridioides;s__Clostridioides difficile	Isolate taxonomy	geNomad v1.1.0 (10.5281/zenodo.7015982)
IMGVR_UViG_2541047416_000006	2541047416	2541130316	whole	;;;	vOTU_00223584	6202	Linear	0.9821	High-confidence	11.68	0	Genome fragment	12;12;0;11	r__Duplodnaviria;k__Heunggongvirae;p__Uroviricota;c__Caudoviricetes;;;;	geNomad	d__Bacteria;p__Firmicutes_A;c__Clostridia;o__Peptostreptococcales;f__Peptostreptococcaceae;g__Clostridioides;s__Clostridioides difficile	Isolate taxonomy	geNomad v1.1.0 (10.5281/zenodo.7015982)
IMGVR_UViG_2541047417_000013	2541047417	2541130327	whole	;;;	vOTU_00217926	5096	Linear	0.9223	High-confidence	9.72	0	Genome fragment	6;6;0;4	r__Duplodnaviria;k__Heunggongvirae;p__Uroviricota;c__Caudoviricetes;;;;	geNomad	d__Bacteria;p__Firmicutes_A;c__Clostridia;o__Peptostreptococcales;f__Peptostreptococcaceae;g__Clostridioides;s__Clostridioides difficile	Isolate taxonomy	geNomad v1.1.0 (10.5281/zenodo.7015982)
IMGVR_UViG_2541047417_000010	2541047417	2541130328	whole	;;;	vOTU_00219918	43614	Linear	0.9634	High-confidence	77.05	0	Genome fragment	66;66;0;46	r__Duplodnaviria;k__Heunggongvirae;p__Uroviricota;c__Caudoviricetes;;;;	geNomad	d__Bacteria;p__Firmicutes_A;c__Clostridia;o__Peptostreptococcales;f__Peptostreptococcaceae;g__Clostridioides;s__Clostridioides difficile	Isolate taxonomy	geNomad v1.1.0 (10.5281/zenodo.7015982)
IMGVR_UViG_2541047417_000006	2541047417	2541130343	whole	;;;	vOTU_00223624	9357	Linear	0.9759	High-confidence	17.93	0	Genome fragment	22;22;0;16	r__Duplodnaviria;k__Heunggongvirae;p__Uroviricota;c__Caudoviricetes;;;;	geNomad	d__Bacteria;p__Firmicutes_A;c__Clostridia;o__Peptostreptococcales;f__Peptostreptococcaceae;g__Clostridioides;s__Clostridioides difficile	Isolate taxonomy	geNomad v1.1.0 (10.5281/zenodo.7015982)
IMGVR_UViG_2541047417_000005	2541047417	2541130344	whole	;;;	vOTU_00223625	28512	Linear	0.9813	High-confidence	51.97	0	Genome fragment	43;43;0;39	r__Duplodnaviria;k__Heunggongvirae;p__Uroviricota;c__Caudoviricetes;;;;	geNomad	d__Bacteria;p__Firmicutes_A;c__Clostridia;o__Peptostreptococcales;f__Peptostreptococcaceae;g__Clostridioides;s__Clostridioides difficile	Isolate taxonomy	geNomad v1.1.0 (10.5281/zenodo.7015982)
IMGVR_UViG_2541047417_000009	2541047417	2541130345	whole	;;;	vOTU_00223667	4317	Linear	0.9674	High-confidence	10.55	0	Genome fragment	7;7;0;6	r__Duplodnaviria;k__Heunggongvirae;p__Uroviricota;c__Caudoviricetes;;;;	geNomad	d__Bacteria;p__Firmicutes_A;c__Clostridia;o__Peptostreptococcales;f__Peptostreptococcaceae;g__Clostridioides;s__Clostridioides difficile	Isolate taxonomy	geNomad v1.1.0 (10.5281/zenodo.7015982)
IMGVR_UViG_2541047417_000007	2541047417	2541130362	whole	;;;	vOTU_00223626	27645	Linear	0.9761	High-confidence	54.56	0	Genome fragment	34;34;0;29	r__Duplodnaviria;k__Heunggongvirae;p__Uroviricota;c__Caudoviricetes;;;;	geNomad	d__Bacteria;p__Firmicutes_A;c__Clostridia;o__Peptostreptococcales;f__Peptostreptococcaceae;g__Clostridioides;s__Clostridioides difficile	Isolate taxonomy	geNomad v1.1.0 (10.5281/zenodo.7015982)
IMGVR_UViG_2541047417_000008	2541047417	2541130365	whole	;;;	vOTU_00223624	8439	Linear	0.9744	High-confidence	15.75	0	Genome fragment	20;20;0;16	r__Duplodnaviria;k__Heunggongvirae;p__Uroviricota;c__Caudoviricetes;;;;	geNomad	d__Bacteria;p__Firmicutes_A;c__Clostridia;o__Peptostreptococcales;f__Peptostreptococcaceae;g__Clostridioides;s__Clostridioides difficile	Isolate taxonomy	geNomad v1.1.0 (10.5281/zenodo.7015982)
IMGVR_UViG_2541047417_000004	2541047417	2541130372	whole	;;;	vOTU_00217951	5486	Linear	0.9826	High-confidence	67.25	0	Genome fragment	7;7;0;6	r__Monodnaviria;k__Sangervirae;p__Phixviricota;c__Malgrandaviricetes;o__Petitvirales;f__Microviridae;;	geNomad	d__Bacteria;p__Firmicutes_A;c__Clostridia;o__Peptostreptococcales;f__Peptostreptococcaceae;g__Clostridioides;s__Clostridioides difficile	Isolate taxonomy	geNomad v1.1.0 (10.5281/zenodo.7015982)
IMGVR_UViG_2541047417_000011	2541047417	2541130373	whole	;;;	vOTU_00223628	5994	Linear	0.9477	High-confidence	8.24	0	Genome fragment	12;12;0;4	r__Duplodnaviria;k__Heunggongvirae;p__Uroviricota;c__Caudoviricetes;;;;	geNomad	d__Bacteria;p__Firmicutes_A;c__Clostridia;o__Peptostreptococcales;f__Peptostreptococcaceae;g__Clostridioides;s__Clostridioides difficile	Isolate taxonomy	geNomad v1.1.0 (10.5281/zenodo.7015982)
IMGVR_UViG_2541047418_000003	2541047418	2541130378	whole	Host-associated;Human;Unclassified;Unclassified	vOTU_00217951	5486	Direct terminal repeat	0.9828	High-confidence	69.2	0	Genome fragment	3;3;0;7	r__Monodnaviria;k__Sangervirae;p__Phixviricota;c__Malgrandaviricetes;o__Petitvirales;f__Microviridae;;	geNomad	d__Bacteria;p__Firmicutes_A;c__Clostridia;o__Peptostreptococcales;f__Peptostreptococcaceae;g__Clostridioides;s__Clostridioides difficile	Isolate taxonomy	geNomad v1.1.0 (10.5281/zenodo.7015982)
IMGVR_UViG_2541047418_000004	2541047418	2541130400	whole	Host-associated;Human;Unclassified;Unclassified	vOTU_00219918	47949	Linear	0.9715	High-confidence	84.71	0	Genome fragment	75;75;0;51	r__Duplodnaviria;k__Heunggongvirae;p__Uroviricota;c__Caudoviricetes;;;;	geNomad	d__Bacteria;p__Firmicutes_A;c__Clostridia;o__Peptostreptococcales;f__Peptostreptococcaceae;g__Clostridioides;s__Clostridioides difficile	Isolate taxonomy	geNomad v1.1.0 (10.5281/zenodo.7015982)
IMGVR_UViG_2541047419_000004	2541047419	2541130429	whole	Host-associated;Human;Unclassified;Unclassified	vOTU_00223648	42477	Linear	0.9657	High-confidence	75.04	0	Genome fragment	63;63;0;44	r__Duplodnaviria;k__Heunggongvirae;p__Uroviricota;c__Caudoviricetes;;;;	geNomad	d__Bacteria;p__Firmicutes_A;c__Clostridia;o__Peptostreptococcales;f__Peptostreptococcaceae;g__Clostridioides;s__Clostridioides difficile	Isolate taxonomy	geNomad v1.1.0 (10.5281/zenodo.7015982)
IMGVR_UViG_2541047419_000003	2541047419	2541130468	whole	Host-associated;Human;Unclassified;Unclassified	vOTU_00217951	5486	Direct terminal repeat	0.9822	High-confidence	65	0	Genome fragment	3;3;0;6	r__Monodnaviria;k__Sangervirae;p__Phixviricota;c__Malgrandaviricetes;o__Petitvirales;f__Microviridae;;	geNomad	d__Bacteria;p__Firmicutes_A;c__Clostridia;o__Peptostreptococcales;f__Peptostreptococcaceae;g__Clostridioides;s__Clostridioides difficile	Isolate taxonomy	geNomad v1.1.0 (10.5281/zenodo.7015982)
IMGVR_UViG_2541047420_000005	2541047420	2541130482	whole	;;;	vOTU_00223912	5703	Linear	0.9828	High-confidence	10.38	0	Genome fragment	11;11;0;11	r__Duplodnaviria;k__Heunggongvirae;p__Uroviricota;c__Caudoviricetes;;;;	geNomad	d__Bacteria;p__Firmicutes_A;c__Clostridia;o__Peptostreptococcales;f__Peptostreptococcaceae;g__Clostridioides;s__Clostridioides difficile	Isolate taxonomy	geNomad v1.1.0 (10.5281/zenodo.7015982)
IMGVR_UViG_2541047420_000006	2541047420	2541130483	whole	;;;	vOTU_00223603	6163	Linear	0.9828	High-confidence	11.22	0	Genome fragment	9;9;0;9	r__Duplodnaviria;k__Heunggongvirae;p__Uroviricota;c__Caudoviricetes;;;;	geNomad	d__Bacteria;p__Firmicutes_A;c__Clostridia;o__Peptostreptococcales;f__Peptostreptococcaceae;g__Clostridioides;s__Clostridioides difficile	Isolate taxonomy	geNomad v1.1.0 (10.5281/zenodo.7015982)
IMGVR_UViG_2541047420_000010	2541047420	2541130487	whole	;;;	vOTU_00223575	13926	Linear	0.9587	High-confidence	32.97	0	Genome fragment	21;21;0;10	r__Duplodnaviria;k__Heunggongvirae;p__Uroviricota;c__Caudoviricetes;;;;	geNomad	d__Bacteria;p__Firmicutes_A;c__Clostridia;o__Peptostreptococcales;f__Peptostreptococcaceae;g__Clostridioides;s__Clostridioides difficile	Isolate taxonomy	geNomad v1.1.0 (10.5281/zenodo.7015982)
IMGVR_UViG_2541047420_000008	2541047420	2541130510	whole	;;;	vOTU_00223949	8902	Linear	0.9766	High-confidence	17.54	0	Genome fragment	11;11;0;9	r__Duplodnaviria;k__Heunggongvirae;p__Uroviricota;c__Caudoviricetes;;;;	geNomad	d__Bacteria;p__Firmicutes_A;c__Clostridia;o__Peptostreptococcales;f__Peptostreptococcaceae;g__Clostridioides;s__Clostridioides difficile	Isolate taxonomy	geNomad v1.1.0 (10.5281/zenodo.7015982)
IMGVR_UViG_2541047420_000007	2541047420	2541130511	whole	;;;	vOTU_00223578	8021	Linear	0.9823	High-confidence	14.81	0	Genome fragment	15;15;0;14	r__Duplodnaviria;k__Heunggongvirae;p__Uroviricota;c__Caudoviricetes;;;;	geNomad	d__Bacteria;p__Firmicutes_A;c__Clostridia;o__Peptostreptococcales;f__Peptostreptococcaceae;g__Clostridioides;s__Clostridioides difficile	Isolate taxonomy	geNomad v1.1.0 (10.5281/zenodo.7015982)
IMGVR_UViG_2541047420_000009	2541047420	2541130513	whole	;;;	vOTU_00223890	15908	Linear	0.9675	High-confidence	27.26	0	Genome fragment	22;22;0;15	r__Duplodnaviria;k__Heunggongvirae;p__Uroviricota;c__Caudoviricetes;;;;	geNomad	d__Bacteria;p__Firmicutes_A;c__Clostridia;o__Peptostreptococcales;f__Peptostreptococcaceae;g__Clostridioides;s__Clostridioides difficile	Isolate taxonomy	geNomad v1.1.0 (10.5281/zenodo.7015982)
IMGVR_UViG_2541047420_000004	2541047420	2541130523	whole	;;;	vOTU_00217951	5506	Linear	0.9827	High-confidence	56.41	0	Genome fragment	4;4;0;7	r__Monodnaviria;k__Sangervirae;p__Phixviricota;c__Malgrandaviricetes;o__Petitvirales;f__Microviridae;;	geNomad	d__Bacteria;p__Firmicutes_A;c__Clostridia;o__Peptostreptococcales;f__Peptostreptococcaceae;g__Clostridioides;s__Clostridioides difficile	Isolate taxonomy	geNomad v1.1.0 (10.5281/zenodo.7015982)
IMGVR_UViG_2541047421_000004	2541047421	2541130539	whole	;;;	vOTU_00223632	4808	Linear	0.9827	High-confidence	9.43	0	Genome fragment	10;10;0;9	r__Duplodnaviria;k__Heunggongvirae;p__Uroviricota;c__Caudoviricetes;;;;	geNomad	d__Bacteria;p__Firmicutes_A;c__Clostridia;o__Peptostreptococcales;f__Peptostreptococcaceae;g__Clostridioides;s__Clostridioides difficile	Isolate taxonomy	geNomad v1.1.0 (10.5281/zenodo.7015982)
IMGVR_UViG_2541047421_000007	2541047421	2541130544	whole	;;;	vOTU_00223606	13066	Linear	0.9724	High-confidence	25.69	0	Genome fragment	17;17;0;11	r__Duplodnaviria;k__Heunggongvirae;p__Uroviricota;c__Caudoviricetes;;;;	geNomad	d__Bacteria;p__Firmicutes_A;c__Clostridia;o__Peptostreptococcales;f__Peptostreptococcaceae;g__Clostridioides;s__Clostridioides difficile	Isolate taxonomy	geNomad v1.1.0 (10.5281/zenodo.7015982)
IMGVR_UViG_2541047421_000006	2541047421	2541130545	whole	;;;	vOTU_00223812	12044	Linear	0.9786	High-confidence	21.94	0	Genome fragment	16;16;0;14	r__Duplodnaviria;k__Heunggongvirae;p__Uroviricota;c__Caudoviricetes;;;;	geNomad	d__Bacteria;p__Firmicutes_A;c__Clostridia;o__Peptostreptococcales;f__Peptostreptococcaceae;g__Clostridioides;s__Clostridioides difficile	Isolate taxonomy	geNomad v1.1.0 (10.5281/zenodo.7015982)
IMGVR_UViG_2541047421_000003	2541047421	2541130546	whole	;;;	vOTU_00223825	5945	Linear	0.9827	High-confidence	11.82	0	Genome fragment	11;11;0;10	r__Duplodnaviria;k__Heunggongvirae;p__Uroviricota;c__Caudoviricetes;;;;	geNomad	d__Bacteria;p__Firmicutes_A;c__Clostridia;o__Peptostreptococcales;f__Peptostreptococcaceae;g__Clostridioides;s__Clostridioides difficile	Isolate taxonomy	geNomad v1.1.0 (10.5281/zenodo.7015982)
IMGVR_UViG_2541047421_000005	2541047421	2541130585	whole	;;;	vOTU_00217951	5486	Direct terminal repeat	0.9826	High-confidence	67.25	0	Genome fragment	7;7;0;6	r__Monodnaviria;k__Sangervirae;p__Phixviricota;c__Malgrandaviricetes;o__Petitvirales;f__Microviridae;;	geNomad	d__Bacteria;p__Firmicutes_A;c__Clostridia;o__Peptostreptococcales;f__Peptostreptococcaceae;g__Clostridioides;s__Clostridioides difficile	Isolate taxonomy	geNomad v1.1.0 (10.5281/zenodo.7015982)
IMGVR_UViG_2541047488_000006	2541047488	2541138662	whole	Host-associated;Human;Unclassified;Unclassified	vOTU_00223988	10507	Linear	0.9788	High-confidence	19.36	0	Genome fragment	12;12;0;9	r__Duplodnaviria;k__Heunggongvirae;p__Uroviricota;c__Caudoviricetes;;;;	geNomad	d__Bacteria;p__Firmicutes_A;c__Clostridia;o__Peptostreptococcales;f__Peptostreptococcaceae;g__Clostridioides;s__Clostridioides difficile	Isolate taxonomy	geNomad v1.1.0 (10.5281/zenodo.7015982)
IMGVR_UViG_2541047488_000003	2541047488	2541139030	whole	Host-associated;Human;Unclassified;Unclassified	vOTU_00217951	6144	Direct terminal repeat	0.9829	High-confidence	76.59	0	Genome fragment	8;8;0;7	r__Monodnaviria;k__Sangervirae;p__Phixviricota;c__Malgrandaviricetes;o__Petitvirales;f__Microviridae;;	geNomad	d__Bacteria;p__Firmicutes_A;c__Clostridia;o__Peptostreptococcales;f__Peptostreptococcaceae;g__Clostridioides;s__Clostridioides difficile	Isolate taxonomy	geNomad v1.1.0 (10.5281/zenodo.7015982)
IMGVR_UViG_2541047488_000004	2541047488	2541139124	whole	Host-associated;Human;Unclassified;Unclassified	vOTU_00223989	8371	Linear	0.9826	High-confidence	15.33	0	Genome fragment	13;13;0;11	r__Duplodnaviria;k__Heunggongvirae;p__Uroviricota;c__Caudoviricetes;;;;	geNomad	d__Bacteria;p__Firmicutes_A;c__Clostridia;o__Peptostreptococcales;f__Peptostreptococcaceae;g__Clostridioides;s__Clostridioides difficile	Isolate taxonomy	geNomad v1.1.0 (10.5281/zenodo.7015982)
IMGVR_UViG_2541047488_000007	2541047488	2541139125	whole	Host-associated;Human;Unclassified;Unclassified	vOTU_00223990	7038	Linear	0.9791	High-confidence	12.83	0	Genome fragment	7;7;0;5	r__Duplodnaviria;k__Heunggongvirae;p__Uroviricota;c__Caudoviricetes;;;;	geNomad	d__Bacteria;p__Firmicutes_A;c__Clostridia;o__Peptostreptococcales;f__Peptostreptococcaceae;g__Clostridioides;s__Clostridioides difficile	Isolate taxonomy	geNomad v1.1.0 (10.5281/zenodo.7015982)
IMGVR_UViG_2541047488_000008	2541047488	2541139126	whole	Host-associated;Human;Unclassified;Unclassified	vOTU_00223991	5121	Linear	0.9783	High-confidence	9.29	0	Genome fragment	7;7;0;6	r__Duplodnaviria;k__Heunggongvirae;p__Uroviricota;c__Caudoviricetes;;;;	geNomad	d__Bacteria;p__Firmicutes_A;c__Clostridia;o__Peptostreptococcales;f__Peptostreptococcaceae;g__Clostridioides;s__Clostridioides difficile	Isolate taxonomy	geNomad v1.1.0 (10.5281/zenodo.7015982)
IMGVR_UViG_2541047488_000012	2541047488	2541139172	whole	Host-associated;Human;Unclassified;Unclassified	vOTU_00223713	19942	Linear	0.9068	High-confidence	50.12	0	Genome fragment	21;21;0;16	r__Duplodnaviria;k__Heunggongvirae;p__Uroviricota;c__Caudoviricetes;;;;	geNomad	d__Bacteria;p__Firmicutes_A;c__Clostridia;o__Peptostreptococcales;f__Peptostreptococcaceae;g__Clostridioides;s__Clostridioides difficile	Isolate taxonomy	geNomad v1.1.0 (10.5281/zenodo.7015982)
IMGVR_UViG_2541047488_000005	2541047488	2541139440	whole	Host-associated;Human;Unclassified;Unclassified	vOTU_00223992	4627	Linear	0.9824	High-confidence	7.95	0	Genome fragment	8;8;0;7	r__Duplodnaviria;k__Heunggongvirae;p__Uroviricota;c__Caudoviricetes;;;;	geNomad	d__Bacteria;p__Firmicutes_A;c__Clostridia;o__Peptostreptococcales;f__Peptostreptococcaceae;g__Clostridioides;s__Clostridioides difficile	Isolate taxonomy	geNomad v1.1.0 (10.5281/zenodo.7015982)
IMGVR_UViG_2541047489_000001	2541047489	2541139523	whole	;;;	vOTU_00217951	5969	Direct terminal repeat	0.9823	High-confidence	73.17	0	Genome fragment	9;9;0;7	r__Monodnaviria;k__Sangervirae;p__Phixviricota;c__Malgrandaviricetes;o__Petitvirales;f__Microviridae;;	geNomad	d__Bacteria;p__Firmicutes_A;c__Clostridia;o__Peptostreptococcales;f__Peptostreptococcaceae;g__Clostridioides;s__Clostridioides difficile	Isolate taxonomy	geNomad v1.1.0 (10.5281/zenodo.7015982)
IMGVR_UViG_2541047490_000003	2541047490	2541139807	whole	;;;	vOTU_00223641	40939	Direct terminal repeat	0.9762	High-confidence	100	0	High-quality	52;52;0;42	r__Duplodnaviria;k__Heunggongvirae;p__Uroviricota;c__Caudoviricetes;;;g__Leicestervirus;	vOTU with RefSeq genome	d__Bacteria;p__Firmicutes_A;c__Clostridia;o__Peptostreptococcales;f__Peptostreptococcaceae;g__Clostridioides;s__Clostridioides difficile	Isolate taxonomy	geNomad v1.1.0 (10.5281/zenodo.7015982)
IMGVR_UViG_2541047490_000002	2541047490	2541139814	whole	;;;	vOTU_00217951	5486	Direct terminal repeat	0.9822	High-confidence	66.21	0	Genome fragment	4;4;0;6	r__Monodnaviria;k__Sangervirae;p__Phixviricota;c__Malgrandaviricetes;o__Petitvirales;f__Microviridae;;	geNomad	d__Bacteria;p__Firmicutes_A;c__Clostridia;o__Peptostreptococcales;f__Peptostreptococcaceae;g__Clostridioides;s__Clostridioides difficile	Isolate taxonomy	geNomad v1.1.0 (10.5281/zenodo.7015982)
IMGVR_UViG_2541047494_000001	2541047494	2541140247	whole	;;;	vOTU_00217951	5496	Direct terminal repeat	0.9826	High-confidence	49.31	0	Genome fragment	8;8;0;7	r__Monodnaviria;k__Sangervirae;p__Phixviricota;c__Malgrandaviricetes;o__Petitvirales;f__Microviridae;;	geNomad	d__Bacteria;p__Firmicutes_A;c__Clostridia;o__Peptostreptococcales;f__Peptostreptococcaceae;g__Clostridioides;s__Clostridioides difficile	Isolate taxonomy	geNomad v1.1.0 (10.5281/zenodo.7015982)
IMGVR_UViG_2541047494_000008	2541047494	2541140304	whole	;;;	vOTU_00223917	7348	Linear	0.9597	High-confidence	13.81	0	Genome fragment	14;14;0;7	r__Duplodnaviria;k__Heunggongvirae;p__Uroviricota;c__Caudoviricetes;;;;	geNomad	d__Bacteria;p__Firmicutes_A;c__Clostridia;o__Peptostreptococcales;f__Peptostreptococcaceae;g__Clostridioides;s__Clostridioides difficile	Isolate taxonomy	geNomad v1.1.0 (10.5281/zenodo.7015982)
IMGVR_UViG_2541047494_000007	2541047494	2541140307	whole	;;;	vOTU_00223919	9961	Linear	0.962	High-confidence	20.97	0	Genome fragment	10;10;0;6	r__Duplodnaviria;k__Heunggongvirae;p__Uroviricota;c__Caudoviricetes;;;;	geNomad	d__Bacteria;p__Firmicutes_A;c__Clostridia;o__Peptostreptococcales;f__Peptostreptococcaceae;g__Clostridioides;s__Clostridioides difficile	Isolate taxonomy	geNomad v1.1.0 (10.5281/zenodo.7015982)
IMGVR_UViG_2541047494_000010	2541047494	2541140308	whole	;;;	vOTU_00223920	9266	Linear	0.9604	High-confidence	17.19	0	Genome fragment	13;13;0;10	r__Duplodnaviria;k__Heunggongvirae;p__Uroviricota;c__Caudoviricetes;;;;	geNomad	d__Bacteria;p__Firmicutes_A;c__Clostridia;o__Peptostreptococcales;f__Peptostreptococcaceae;g__Clostridioides;s__Clostridioides difficile	Isolate taxonomy	geNomad v1.1.0 (10.5281/zenodo.7015982)
IMGVR_UViG_2541047494_000006	2541047494	2541140309	whole	;;;	vOTU_00218286	131920	Linear	0.9648	High-confidence	100	0	High-quality	190;189;1;112	r__Duplodnaviria;k__Heunggongvirae;p__Uroviricota;c__Caudoviricetes;;;;	geNomad	d__Bacteria;p__Firmicutes_A;c__Clostridia;o__Peptostreptococcales;f__Peptostreptococcaceae;g__Clostridioides;s__Clostridioides difficile	Isolate taxonomy	geNomad v1.1.0 (10.5281/zenodo.7015982)
IMGVR_UViG_2541047494_000005	2541047494	2541140402	whole	;;;	vOTU_00223783	9543	Linear	0.9697	High-confidence	17.15	0	Genome fragment	15;15;0;10	r__Duplodnaviria;k__Heunggongvirae;p__Uroviricota;c__Caudoviricetes;;;;	geNomad	d__Bacteria;p__Firmicutes_A;c__Clostridia;o__Peptostreptococcales;f__Peptostreptococcaceae;g__Clostridioides;s__Clostridioides difficile	Isolate taxonomy	geNomad v1.1.0 (10.5281/zenodo.7015982)
IMGVR_UViG_2541047494_000003	2541047494	2541140403	whole	;;;	vOTU_00223812	6818	Linear	0.979	High-confidence	12.46	0	Genome fragment	9;9;0;7	r__Duplodnaviria;k__Heunggongvirae;p__Uroviricota;c__Caudoviricetes;;;;	geNomad	d__Bacteria;p__Firmicutes_A;c__Clostridia;o__Peptostreptococcales;f__Peptostreptococcaceae;g__Clostridioides;s__Clostridioides difficile	Isolate taxonomy	geNomad v1.1.0 (10.5281/zenodo.7015982)
IMGVR_UViG_2541047494_000004	2541047494	2541140405	whole	;;;	vOTU_00223918	5489	Linear	0.9779	High-confidence	11.13	0	Genome fragment	12;12;0;10	r__Duplodnaviria;k__Heunggongvirae;p__Uroviricota;c__Caudoviricetes;;;;	geNomad	d__Bacteria;p__Firmicutes_A;c__Clostridia;o__Peptostreptococcales;f__Peptostreptococcaceae;g__Clostridioides;s__Clostridioides difficile	Isolate taxonomy	geNomad v1.1.0 (10.5281/zenodo.7015982)
IMGVR_UViG_2541047494_000009	2541047494	2541140407	whole	;;;	vOTU_00223817	5040	Linear	0.9496	High-confidence	9.56	0	Genome fragment	9;9;0;6	r__Duplodnaviria;k__Heunggongvirae;p__Uroviricota;c__Caudoviricetes;;;;	geNomad	d__Bacteria;p__Firmicutes_A;c__Clostridia;o__Peptostreptococcales;f__Peptostreptococcaceae;g__Clostridioides;s__Clostridioides difficile	Isolate taxonomy	geNomad v1.1.0 (10.5281/zenodo.7015982)
IMGVR_UViG_2541047494_000002	2541047494	2541140408	whole	;;;	vOTU_00223675	6110	Linear	0.981	High-confidence	11.68	0	Genome fragment	13;13;0;11	r__Duplodnaviria;k__Heunggongvirae;p__Uroviricota;c__Caudoviricetes;;;;	geNomad	d__Bacteria;p__Firmicutes_A;c__Clostridia;o__Peptostreptococcales;f__Peptostreptococcaceae;g__Clostridioides;s__Clostridioides difficile	Isolate taxonomy	geNomad v1.1.0 (10.5281/zenodo.7015982)
IMGVR_UViG_2541047495_000003	2541047495	2541140458	whole	;;;	vOTU_00223912	5065	Linear	0.9827	High-confidence	9.23	0	Genome fragment	10;10;0;10	r__Duplodnaviria;k__Heunggongvirae;p__Uroviricota;c__Caudoviricetes;;;;	geNomad	d__Bacteria;p__Firmicutes_A;c__Clostridia;o__Peptostreptococcales;f__Peptostreptococcaceae;g__Clostridioides;s__Clostridioides difficile	Isolate taxonomy	geNomad v1.1.0 (10.5281/zenodo.7015982)
IMGVR_UViG_2541047495_000004	2541047495	2541140460	whole	;;;	vOTU_00223955	5311	Linear	0.9768	High-confidence	10.28	0	Genome fragment	6;6;0;4	r__Duplodnaviria;k__Heunggongvirae;p__Uroviricota;c__Caudoviricetes;;;;	geNomad	d__Bacteria;p__Firmicutes_A;c__Clostridia;o__Peptostreptococcales;f__Peptostreptococcaceae;g__Clostridioides;s__Clostridioides difficile	Isolate taxonomy	geNomad v1.1.0 (10.5281/zenodo.7015982)
IMGVR_UViG_2541047495_000005	2541047495	2541140464	whole	;;;	vOTU_00223575	18046	Linear	0.9273	High-confidence	42.74	0	Genome fragment	23;23;0;8	r__Duplodnaviria;k__Heunggongvirae;p__Uroviricota;c__Caudoviricetes;;;;	geNomad	d__Bacteria;p__Firmicutes_A;c__Clostridia;o__Peptostreptococcales;f__Peptostreptococcaceae;g__Clostridioides;s__Clostridioides difficile	Isolate taxonomy	geNomad v1.1.0 (10.5281/zenodo.7015982)
IMGVR_UViG_2541047495_000002	2541047495	2541140490	whole	;;;	vOTU_00217951	5496	Linear	0.9829	High-confidence	57.7	0	Genome fragment	4;4;0;7	r__Monodnaviria;k__Sangervirae;p__Phixviricota;c__Malgrandaviricetes;o__Petitvirales;f__Microviridae;;	geNomad	d__Bacteria;p__Firmicutes_A;c__Clostridia;o__Peptostreptococcales;f__Peptostreptococcaceae;g__Clostridioides;s__Clostridioides difficile	Isolate taxonomy	geNomad v1.1.0 (10.5281/zenodo.7015982)
IMGVR_UViG_2541047496_000004	2541047496	2541140508	whole	;;;	vOTU_00217951	5673	Direct terminal repeat	0.983	High-confidence	71.47	0	Genome fragment	8;8;0;7	r__Monodnaviria;k__Sangervirae;p__Phixviricota;c__Malgrandaviricetes;o__Petitvirales;f__Microviridae;;	geNomad	d__Bacteria;p__Firmicutes_A;c__Clostridia;o__Peptostreptococcales;f__Peptostreptococcaceae;g__Clostridioides;s__Clostridioides difficile	Isolate taxonomy	geNomad v1.1.0 (10.5281/zenodo.7015982)
IMGVR_UViG_2541047497_000008	2541047497	2541140819	whole	Host-associated;Human;Unclassified;Unclassified	vOTU_00223739	12648	Linear	0.974	High-confidence	23.79	0	Genome fragment	29;29;0;16	r__Duplodnaviria;k__Heunggongvirae;p__Uroviricota;c__Caudoviricetes;;;;	geNomad	d__Bacteria;p__Firmicutes_A;c__Clostridia;o__Peptostreptococcales;f__Peptostreptococcaceae;g__Clostridioides;s__Clostridioides difficile	Isolate taxonomy	geNomad v1.1.0 (10.5281/zenodo.7015982)
IMGVR_UViG_2541047497_000009	2541047497	2541140820	whole	Host-associated;Human;Unclassified;Unclassified	vOTU_00223624	11782	Linear	0.9738	High-confidence	22.88	0	Genome fragment	26;26;0;19	r__Duplodnaviria;k__Heunggongvirae;p__Uroviricota;c__Caudoviricetes;;;;	geNomad	d__Bacteria;p__Firmicutes_A;c__Clostridia;o__Peptostreptococcales;f__Peptostreptococcaceae;g__Clostridioides;s__Clostridioides difficile	Isolate taxonomy	geNomad v1.1.0 (10.5281/zenodo.7015982)
IMGVR_UViG_2541047497_000006	2541047497	2541140821	whole	Host-associated;Human;Unclassified;Unclassified	vOTU_00223755	4532	Linear	0.9787	High-confidence	8.66	0	Genome fragment	9;9;0;7	r__Duplodnaviria;k__Heunggongvirae;p__Uroviricota;c__Caudoviricetes;;;;	geNomad	d__Bacteria;p__Firmicutes_A;c__Clostridia;o__Peptostreptococcales;f__Peptostreptococcaceae;g__Clostridioides;s__Clostridioides difficile	Isolate taxonomy	geNomad v1.1.0 (10.5281/zenodo.7015982)
IMGVR_UViG_2541047497_000005	2541047497	2541140822	whole	Host-associated;Human;Unclassified;Unclassified	vOTU_00223625	25217	Linear	0.9824	High-confidence	45.93	0	Genome fragment	36;36;0;35	r__Duplodnaviria;k__Heunggongvirae;p__Uroviricota;c__Caudoviricetes;;;;	geNomad	d__Bacteria;p__Firmicutes_A;c__Clostridia;o__Peptostreptococcales;f__Peptostreptococcaceae;g__Clostridioides;s__Clostridioides difficile	Isolate taxonomy	geNomad v1.1.0 (10.5281/zenodo.7015982)
IMGVR_UViG_2541047497_000007	2541047497	2541140845	whole	Host-associated;Human;Unclassified;Unclassified	vOTU_00223626	26881	Linear	0.9757	High-confidence	52.8	0	Genome fragment	36;36;0;29	r__Duplodnaviria;k__Heunggongvirae;p__Uroviricota;c__Caudoviricetes;;;;	geNomad	d__Bacteria;p__Firmicutes_A;c__Clostridia;o__Peptostreptococcales;f__Peptostreptococcaceae;g__Clostridioides;s__Clostridioides difficile	Isolate taxonomy	geNomad v1.1.0 (10.5281/zenodo.7015982)
IMGVR_UViG_2541047497_000013	2541047497	2541140911	whole	Host-associated;Human;Unclassified;Unclassified	vOTU_00217926	5194	Linear	0.9313	High-confidence	9.9	0	Genome fragment	6;6;0;4	r__Duplodnaviria;k__Heunggongvirae;p__Uroviricota;c__Caudoviricetes;;;;	geNomad	d__Bacteria;p__Firmicutes_A;c__Clostridia;o__Peptostreptococcales;f__Peptostreptococcaceae;g__Clostridioides;s__Clostridioides difficile	Isolate taxonomy	geNomad v1.1.0 (10.5281/zenodo.7015982)
IMGVR_UViG_2541047497_000011	2541047497	2541140914	whole	Host-associated;Human;Unclassified;Unclassified	vOTU_00223701	9415	Linear	0.961	High-confidence	18.17	0	Genome fragment	23;23;0;15	r__Duplodnaviria;k__Heunggongvirae;p__Uroviricota;c__Caudoviricetes;;;;	geNomad	d__Bacteria;p__Firmicutes_A;c__Clostridia;o__Peptostreptococcales;f__Peptostreptococcaceae;g__Clostridioides;s__Clostridioides difficile	Isolate taxonomy	geNomad v1.1.0 (10.5281/zenodo.7015982)
IMGVR_UViG_2541047497_000012	2541047497	2541140954	whole	Host-associated;Human;Unclassified;Unclassified	vOTU_00223704	5967	Linear	0.9505	High-confidence	13.56	0	Genome fragment	12;12;0;7	r__Duplodnaviria;k__Heunggongvirae;p__Uroviricota;c__Caudoviricetes;;;;	geNomad	d__Bacteria;p__Firmicutes_A;c__Clostridia;o__Peptostreptococcales;f__Peptostreptococcaceae;g__Clostridioides;s__Clostridioides difficile	Isolate taxonomy	geNomad v1.1.0 (10.5281/zenodo.7015982)
IMGVR_UViG_2541047497_000010	2541047497	2541140960	whole	Host-associated;Human;Unclassified;Unclassified	vOTU_00223593	135032	Linear	0.9667	High-confidence	100	0	High-quality	178;177;1;113	r__Duplodnaviria;k__Heunggongvirae;p__Uroviricota;c__Caudoviricetes;;;;	geNomad	d__Bacteria;p__Firmicutes_A;c__Clostridia;o__Peptostreptococcales;f__Peptostreptococcaceae;g__Clostridioides;s__Clostridioides difficile	Isolate taxonomy	geNomad v1.1.0 (10.5281/zenodo.7015982)
IMGVR_UViG_2541047510_000001	2541047510	2541142917	whole	Host-associated;Human;Unclassified;Unclassified	vOTU_00217951	5486	Linear	0.9822	High-confidence	69.06	0	Genome fragment	3;3;0;6	r__Monodnaviria;k__Sangervirae;p__Phixviricota;c__Malgrandaviricetes;o__Petitvirales;f__Microviridae;;	geNomad	d__Bacteria;p__Firmicutes_A;c__Clostridia;o__Peptostreptococcales;f__Peptostreptococcaceae;g__Clostridioides;s__Clostridioides difficile	Isolate taxonomy	geNomad v1.1.0 (10.5281/zenodo.7015982)
IMGVR_UViG_2541047511_000006	2541047511	2541142958	whole	Host-associated;Human;Unclassified;Unclassified	vOTU_00217951	5486	Direct terminal repeat	0.9828	High-confidence	65.29	0	Genome fragment	4;4;0;7	r__Monodnaviria;k__Sangervirae;p__Phixviricota;c__Malgrandaviricetes;o__Petitvirales;f__Microviridae;;	geNomad	d__Bacteria;p__Firmicutes_A;c__Clostridia;o__Peptostreptococcales;f__Peptostreptococcaceae;g__Clostridioides;s__Clostridioides difficile	Isolate taxonomy	geNomad v1.1.0 (10.5281/zenodo.7015982)
IMGVR_UViG_2541047511_000007	2541047511	2541142968	whole	Host-associated;Human;Unclassified;Unclassified	vOTU_00224009	39638	Linear	0.9668	High-confidence	100	0	High-quality	64;64;0;47	r__Duplodnaviria;k__Heunggongvirae;p__Uroviricota;c__Caudoviricetes;;;;	geNomad	d__Bacteria;p__Firmicutes_A;c__Clostridia;o__Peptostreptococcales;f__Peptostreptococcaceae;g__Clostridioides;s__Clostridioides difficile	Isolate taxonomy	geNomad v1.1.0 (10.5281/zenodo.7015982)
IMGVR_UViG_2541047511_000005	2541047511	2541142969	whole	Host-associated;Human;Unclassified;Unclassified	vOTU_00224010	5868	Linear	0.9829	High-confidence	10.65	0	Genome fragment	9;9;0;8	r__Duplodnaviria;k__Heunggongvirae;p__Uroviricota;c__Caudoviricetes;;;;	geNomad	d__Bacteria;p__Firmicutes_A;c__Clostridia;o__Peptostreptococcales;f__Peptostreptococcaceae;g__Clostridioides;s__Clostridioides difficile	Isolate taxonomy	geNomad v1.1.0 (10.5281/zenodo.7015982)
IMGVR_UViG_2541047512_000003	2541047512	2541142977	whole	;;;	vOTU_00217951	5485	Direct terminal repeat	0.9828	High-confidence	67.24	0	Genome fragment	3;3;0;6	r__Monodnaviria;k__Sangervirae;p__Phixviricota;c__Malgrandaviricetes;o__Petitvirales;f__Microviridae;;	geNomad	d__Bacteria;p__Firmicutes_A;c__Clostridia;o__Peptostreptococcales;f__Peptostreptococcaceae;g__Clostridioides;s__Clostridioides difficile	Isolate taxonomy	geNomad v1.1.0 (10.5281/zenodo.7015982)
IMGVR_UViG_2541047512_000006	2541047512	2541142993	whole	;;;	vOTU_00223757	16234	Linear	0.9819	High-confidence	30.98	0	Genome fragment	30;30;0;25	r__Duplodnaviria;k__Heunggongvirae;p__Uroviricota;c__Caudoviricetes;;;;	geNomad	d__Bacteria;p__Firmicutes_A;c__Clostridia;o__Peptostreptococcales;f__Peptostreptococcaceae;g__Clostridioides;s__Clostridioides difficile	Isolate taxonomy	geNomad v1.1.0 (10.5281/zenodo.7015982)
IMGVR_UViG_2541047512_000010	2541047512	2541142994	whole	;;;	vOTU_00223758	17220	Linear	0.9611	High-confidence	33.39	0	Genome fragment	31;31;0;20	r__Duplodnaviria;k__Heunggongvirae;p__Uroviricota;c__Caudoviricetes;;;;	geNomad	d__Bacteria;p__Firmicutes_A;c__Clostridia;o__Peptostreptococcales;f__Peptostreptococcaceae;g__Clostridioides;s__Clostridioides difficile	Isolate taxonomy	geNomad v1.1.0 (10.5281/zenodo.7015982)
IMGVR_UViG_2541047512_000007	2541047512	2541142995	whole	;;;	vOTU_00223615	6257	Linear	0.9816	High-confidence	13.21	0	Genome fragment	14;14;0;10	r__Duplodnaviria;k__Heunggongvirae;p__Uroviricota;c__Caudoviricetes;;;;	geNomad	d__Bacteria;p__Firmicutes_A;c__Clostridia;o__Peptostreptococcales;f__Peptostreptococcaceae;g__Clostridioides;s__Clostridioides difficile	Isolate taxonomy	geNomad v1.1.0 (10.5281/zenodo.7015982)
IMGVR_UViG_2541047512_000008	2541047512	2541142997	whole	;;;	vOTU_00224011	5643	Linear	0.9796	High-confidence	11.07	0	Genome fragment	6;6;0;6	r__Duplodnaviria;k__Heunggongvirae;p__Uroviricota;c__Caudoviricetes;;;;	geNomad	d__Bacteria;p__Firmicutes_A;c__Clostridia;o__Peptostreptococcales;f__Peptostreptococcaceae;g__Clostridioides;s__Clostridioides difficile	Isolate taxonomy	geNomad v1.1.0 (10.5281/zenodo.7015982)
IMGVR_UViG_2541047512_000005	2541047512	2541142998	whole	;;;	vOTU_00224012	8340	Linear	0.9825	High-confidence	16.11	0	Genome fragment	15;15;0;13	r__Duplodnaviria;k__Heunggongvirae;p__Uroviricota;c__Caudoviricetes;;;;	geNomad	d__Bacteria;p__Firmicutes_A;c__Clostridia;o__Peptostreptococcales;f__Peptostreptococcaceae;g__Clostridioides;s__Clostridioides difficile	Isolate taxonomy	geNomad v1.1.0 (10.5281/zenodo.7015982)
IMGVR_UViG_2541047512_000004	2541047512	2541143014	whole	;;;	vOTU_00223762	5593	Linear	0.9824	High-confidence	10.18	0	Genome fragment	12;12;0;11	r__Duplodnaviria;k__Heunggongvirae;p__Uroviricota;c__Caudoviricetes;;;;	geNomad	d__Bacteria;p__Firmicutes_A;c__Clostridia;o__Peptostreptococcales;f__Peptostreptococcaceae;g__Clostridioides;s__Clostridioides difficile	Isolate taxonomy	geNomad v1.1.0 (10.5281/zenodo.7015982)
IMGVR_UViG_2541047513_000001	2541047513	2541143020	whole	;;;	vOTU_00217951	5498	Linear	0.9828	High-confidence	72.73	0	Genome fragment	7;7;0;7	r__Monodnaviria;k__Sangervirae;p__Phixviricota;c__Malgrandaviricetes;o__Petitvirales;f__Microviridae;;	geNomad	d__Bacteria;p__Firmicutes_A;c__Clostridia;o__Peptostreptococcales;f__Peptostreptococcaceae;g__Clostridioides;s__Clostridioides difficile	Isolate taxonomy	geNomad v1.1.0 (10.5281/zenodo.7015982)
IMGVR_UViG_2541047514_000004	2541047514	2541143053	whole	;;;	vOTU_00217951	5490	Linear	0.9821	High-confidence	72.69	0	Genome fragment	4;4;0;6	r__Monodnaviria;k__Sangervirae;p__Phixviricota;c__Malgrandaviricetes;o__Petitvirales;f__Microviridae;;	geNomad	d__Bacteria;p__Firmicutes_A;c__Clostridia;o__Peptostreptococcales;f__Peptostreptococcaceae;g__Clostridioides;s__Clostridioides difficile	Isolate taxonomy	geNomad v1.1.0 (10.5281/zenodo.7015982)
IMGVR_UViG_2541047514_000010	2541047514	2541143066	whole	;;;	vOTU_00224014	18775	Linear	0.9716	High-confidence	34.59	0	Genome fragment	39;39;0;30	r__Duplodnaviria;k__Heunggongvirae;p__Uroviricota;c__Caudoviricetes;;;;	geNomad	d__Bacteria;p__Firmicutes_A;c__Clostridia;o__Peptostreptococcales;f__Peptostreptococcaceae;g__Clostridioides;s__Clostridioides difficile	Isolate taxonomy	geNomad v1.1.0 (10.5281/zenodo.7015982)
IMGVR_UViG_2541047514_000011	2541047514	2541143067	whole	;;;	vOTU_00224015	10258	Linear	0.9574	High-confidence	18.72	0	Genome fragment	19;19;0;11	r__Duplodnaviria;k__Heunggongvirae;p__Uroviricota;c__Caudoviricetes;;;;	geNomad	d__Bacteria;p__Firmicutes_A;c__Clostridia;o__Peptostreptococcales;f__Peptostreptococcaceae;g__Clostridioides;s__Clostridioides difficile	Isolate taxonomy	geNomad v1.1.0 (10.5281/zenodo.7015982)
IMGVR_UViG_2541047514_000008	2541047514	2541143068	whole	;;;	vOTU_00223617	5019	Linear	0.9806	High-confidence	9.15	0	Genome fragment	6;6;0;5	r__Duplodnaviria;k__Heunggongvirae;p__Uroviricota;c__Caudoviricetes;;;;	geNomad	d__Bacteria;p__Firmicutes_A;c__Clostridia;o__Peptostreptococcales;f__Peptostreptococcaceae;g__Clostridioides;s__Clostridioides difficile	Isolate taxonomy	geNomad v1.1.0 (10.5281/zenodo.7015982)
IMGVR_UViG_2541047514_000006	2541047514	2541143069	whole	;;;	vOTU_00224016	4446	Linear	0.9811	High-confidence	10.25	0	Genome fragment	7;7;0;6	r__Duplodnaviria;k__Heunggongvirae;p__Uroviricota;c__Caudoviricetes;;;;	geNomad	d__Bacteria;p__Firmicutes_A;c__Clostridia;o__Peptostreptococcales;f__Peptostreptococcaceae;g__Clostridioides;s__Clostridioides difficile	Isolate taxonomy	geNomad v1.1.0 (10.5281/zenodo.7015982)
IMGVR_UViG_2541047514_000007	2541047514	2541143088	whole	;;;	vOTU_00224017	4332	Linear	0.981	High-confidence	7.86	0	Genome fragment	7;7;0;6	r__Duplodnaviria;k__Heunggongvirae;p__Uroviricota;c__Caudoviricetes;;;;	geNomad	d__Bacteria;p__Firmicutes_A;c__Clostridia;o__Peptostreptococcales;f__Peptostreptococcaceae;g__Clostridioides;s__Clostridioides difficile	Isolate taxonomy	geNomad v1.1.0 (10.5281/zenodo.7015982)
IMGVR_UViG_2541047514_000009	2541047514	2541143089	whole	;;;	vOTU_00224018	8959	Linear	0.9748	High-confidence	16.31	0	Genome fragment	9;9;0;8	r__Duplodnaviria;k__Heunggongvirae;p__Uroviricota;c__Caudoviricetes;;;;	geNomad	d__Bacteria;p__Firmicutes_A;c__Clostridia;o__Peptostreptococcales;f__Peptostreptococcaceae;g__Clostridioides;s__Clostridioides difficile	Isolate taxonomy	geNomad v1.1.0 (10.5281/zenodo.7015982)
IMGVR_UViG_2541047514_000012	2541047514	2541143091	whole	;;;	vOTU_00223787	13301	Linear	0.9544	High-confidence	29.3	0	Genome fragment	27;27;0;17	r__Duplodnaviria;k__Heunggongvirae;p__Uroviricota;c__Caudoviricetes;;;;	geNomad	d__Bacteria;p__Firmicutes_A;c__Clostridia;o__Peptostreptococcales;f__Peptostreptococcaceae;g__Clostridioides;s__Clostridioides difficile	Isolate taxonomy	geNomad v1.1.0 (10.5281/zenodo.7015982)
IMGVR_UViG_2541047514_000005	2541047514	2541143101	whole	;;;	vOTU_00223761	4733	Linear	0.9821	High-confidence	7.58	0	Genome fragment	8;8;0;7	r__Duplodnaviria;k__Heunggongvirae;p__Uroviricota;c__Caudoviricetes;;;;	geNomad	d__Bacteria;p__Firmicutes_A;c__Clostridia;o__Peptostreptococcales;f__Peptostreptococcaceae;g__Clostridioides;s__Clostridioides difficile	Isolate taxonomy	geNomad v1.1.0 (10.5281/zenodo.7015982)
IMGVR_UViG_2547132209_000001	2547132209	2547184550	whole	Host-associated;Unclassified;Unclassified;Unclassified	vOTU_00224918	11049	Linear	0.9821	High-confidence	21.93	0	Genome fragment	13;13;0;12	r__Duplodnaviria;k__Heunggongvirae;p__Uroviricota;c__Caudoviricetes;;;;	geNomad	d__Bacteria;p__Firmicutes_A;c__Clostridia;o__Peptostreptococcales;f__Peptostreptococcaceae;g__Clostridioides;s__Clostridioides difficile	Isolate taxonomy	geNomad v1.1.0 (10.5281/zenodo.7015982)
IMGVR_UViG_2547132209_000004	2547132209	2547184598	whole	Host-associated;Unclassified;Unclassified;Unclassified	vOTU_00224919	5885	Linear	0.9774	High-confidence	14.09	0	Genome fragment	8;8;0;4	r__Duplodnaviria;k__Heunggongvirae;p__Uroviricota;c__Caudoviricetes;;;;	geNomad	d__Bacteria;p__Firmicutes_A;c__Clostridia;o__Peptostreptococcales;f__Peptostreptococcaceae;g__Clostridioides;s__Clostridioides difficile	Isolate taxonomy	geNomad v1.1.0 (10.5281/zenodo.7015982)
IMGVR_UViG_2547132209_000008	2547132209	2547184664	whole	Host-associated;Unclassified;Unclassified;Unclassified	vOTU_00224920	20073	Linear	0.9512	High-confidence	15.14	0	Genome fragment	16;16;0;8	r__Duplodnaviria;k__Heunggongvirae;p__Uroviricota;c__Caudoviricetes;;;;	geNomad	d__Bacteria;p__Firmicutes_A;c__Clostridia;o__Peptostreptococcales;f__Peptostreptococcaceae;g__Clostridioides;s__Clostridioides difficile	Isolate taxonomy	geNomad v1.1.0 (10.5281/zenodo.7015982)
IMGVR_UViG_2547132209_000003	2547132209	2547184867	whole	Host-associated;Unclassified;Unclassified;Unclassified	vOTU_00223690	4275	Linear	0.9805	High-confidence	7.79	0	Genome fragment	9;9;0;9	r__Duplodnaviria;k__Heunggongvirae;p__Uroviricota;c__Caudoviricetes;;;;	geNomad	d__Bacteria;p__Firmicutes_A;c__Clostridia;o__Peptostreptococcales;f__Peptostreptococcaceae;g__Clostridioides;s__Clostridioides difficile	Isolate taxonomy	geNomad v1.1.0 (10.5281/zenodo.7015982)
IMGVR_UViG_2547132209_000007	2547132209	2547184974	whole	Host-associated;Unclassified;Unclassified;Unclassified	vOTU_00223713	7298	Linear	0.9567	High-confidence	14.26	0	Genome fragment	11;11;0;7	r__Duplodnaviria;k__Heunggongvirae;p__Uroviricota;c__Caudoviricetes;;;;	geNomad	d__Bacteria;p__Firmicutes_A;c__Clostridia;o__Peptostreptococcales;f__Peptostreptococcaceae;g__Clostridioides;s__Clostridioides difficile	Isolate taxonomy	geNomad v1.1.0 (10.5281/zenodo.7015982)
IMGVR_UViG_2547132209_000009	2547132209	2547185020	whole	Host-associated;Unclassified;Unclassified;Unclassified	vOTU_00224921	7881	Linear	0.8946	High-confidence	22.31	0	Genome fragment	10;10;0;5	r__Duplodnaviria;k__Heunggongvirae;p__Uroviricota;c__Caudoviricetes;;;;	geNomad	d__Bacteria;p__Firmicutes_A;c__Clostridia;o__Peptostreptococcales;f__Peptostreptococcaceae;g__Clostridioides;s__Clostridioides difficile	Isolate taxonomy	geNomad v1.1.0 (10.5281/zenodo.7015982)
IMGVR_UViG_2547132209_000006	2547132209	2547185053	whole	Host-associated;Unclassified;Unclassified;Unclassified	vOTU_00224922	106245	Linear	0.967	High-confidence	79.8	0	Genome fragment	159;159;0;95	r__Duplodnaviria;k__Heunggongvirae;p__Uroviricota;c__Caudoviricetes;;;;	geNomad	d__Bacteria;p__Firmicutes_A;c__Clostridia;o__Peptostreptococcales;f__Peptostreptococcaceae;g__Clostridioides;s__Clostridioides difficile	Isolate taxonomy	geNomad v1.1.0 (10.5281/zenodo.7015982)
IMGVR_UViG_2547132209_000002	2547132209	2547185138	whole	Host-associated;Unclassified;Unclassified;Unclassified	vOTU_00224923	10253	Linear	0.9819	High-confidence	21.04	0	Genome fragment	18;18;0;13	r__Duplodnaviria;k__Heunggongvirae;p__Uroviricota;c__Caudoviricetes;;;;	geNomad	d__Bacteria;p__Firmicutes_A;c__Clostridia;o__Peptostreptococcales;f__Peptostreptococcaceae;g__Clostridioides;s__Clostridioides difficile	Isolate taxonomy	geNomad v1.1.0 (10.5281/zenodo.7015982)
IMGVR_UViG_2547132209_000011	2547132209	2547185217	whole	Host-associated;Unclassified;Unclassified;Unclassified	vOTU_00224924	5640	Linear	0.9155	High-confidence	14.52	0	Genome fragment	5;5;0;5	r__Duplodnaviria;k__Heunggongvirae;p__Uroviricota;c__Caudoviricetes;;;;	geNomad	d__Bacteria;p__Firmicutes_A;c__Clostridia;o__Peptostreptococcales;f__Peptostreptococcaceae;g__Clostridioides;s__Clostridioides difficile	Isolate taxonomy	geNomad v1.1.0 (10.5281/zenodo.7015982)
IMGVR_UViG_2547132209_000005	2547132209	2547185311	whole	Host-associated;Unclassified;Unclassified;Unclassified	vOTU_00224925	11319	Linear	0.975	High-confidence	21.23	0	Genome fragment	20;20;0;17	r__Duplodnaviria;k__Heunggongvirae;p__Uroviricota;c__Caudoviricetes;;;;	geNomad	d__Bacteria;p__Firmicutes_A;c__Clostridia;o__Peptostreptococcales;f__Peptostreptococcaceae;g__Clostridioides;s__Clostridioides difficile	Isolate taxonomy	geNomad v1.1.0 (10.5281/zenodo.7015982)
[truncated: 1,894 more rows]

## Sheet: matches_with_microviridae_genom
2541106037_[1..6298_IMGVR_UViG_2541047262_000002]_AVGS01000010	J02482.1	99.906	5302	5	0	997	6298	5386	85	0	9764
2541106037_[1..6298_IMGVR_UViG_2541047262_000002]_AVGS01000010	J02482.1	99.799	996	2	0	1	996	996	1	0	1829
[truncated: 30 more rows]

## Sheet: imgvr_cluster_A_PEQ
27
[truncated: 27 more rows]

## Sheet: imgvr_cluster_B_PEQ
36
[truncated: 36 more rows]

## Sheet: imgvr_cluster_C_PEQ
40
[truncated: 40 more rows]

## Sheet: imgvr_cluster_D_PEQ
12
[truncated: 12 more rows]

## Sheet: imgvr_cluster_E_PEQ
131
[truncated: 131 more rows]
[truncated: 82 more columns]

## Sheet: imgvr_cluster_F_PEQ
7
[truncated: 7 more rows]

## Sheet: imgvr_cluster_G_PEQ
19
[truncated: 19 more rows]

[truncated: 15 more sheets: imgvr_cluster_H_PEQ, imgvr_cluster_I_PEQ, imgvr_cluster_J_PEQ, imgvr_cluster_K_PEQ, singletons, viral_clusters(VC)_vcontact2, Blast_matches_CP011970.1, Blast_matches_KX905163.1, Blast_matches_LN681534.1, Blast_matches_NC_015262.1, Blast_matches_NC_015568.1, Blast_matches_NC_028764.1, Blast_matches_NC_028959.1, Blast_matches_NC_028996.1, Blast_matches_NC_029116.1]
